# Supplementary material for: Independent evolution of the core and accessory gene sets in the genus Neisseria: insights gained from the genome of Neisseria lactamica isolate 020-06
Source: BMC Genomics. 2010 Nov 23;11:652. doi: 10.1186/1471-2164-11-652 (PMC3091772; doi:10.1186/1471-2164-11-652)
Supplement: Additional file 1 — Isolates. [file 1471-2164-11-652-S1.XLS]

## Sheet: Isolates
id	isolate	aliases	country	country..continent	species	serogroup	abcZ	adk	aroE	fumC	gdh	pdhC	pgm	ST (MLST)	clonal complex (MLST)	aspA	carB	dhpS	glnA	gpm	pilA	pip	ppk	pykA	rpiA	serC	talA
2	120M	B35; Z1035	Pakistan	Asia	Neisseria meningitidis	A	1	3	1	1	1	1	3	1	ST-1 complex/subgroup I/II	1	2	2	2	2	1	6	1	1	2	6	2
30	14	alpha14	Germany	Europe	Neisseria meningitidis	NG	16	2	6	25	17	25	22	53	ST-53 complex	1	19	41	4	21	37	29	1	24	18	6	20
90	CN100	B534; Z1534	UK	Europe	Neisseria meningitidis	A	1	5	1	1	2	16	17	21		1	1	8	2	3	12	15	1	1	1	26	5
120	F4698	Z3515	Saudi Arabia	Asia	Neisseria meningitidis	A	1	1	2	1	3	2	3	5	ST-5 complex/subgroup III	3	1	3	1	3	7	1	1	3	1	1	1
237	H44/76	44/76-3; Z3842	Norway	Europe	Neisseria meningitidis	B	4	10	5	4	6	3	8	32	ST-32 complex/ET-5 complex	1	3	5	8	4	3	2	9	6	5	3	3
240	MC58	Z7176	UK	Europe	Neisseria meningitidis	B	4	10	5	4	5	3	2	74	ST-32 complex/ET-5 complex	1	3	5	8	4	3	2	9	6	5	3	3
314	D1	Z4181	Mali	Africa	Neisseria meningitidis	C	2	3	4	3	8	4	6	11	ST-11 complex/ET-37 complex	11	6	10	2	5	2	3	1	4	3	6	6
398	BZ 10	Z4662	The Netherlands	Europe	Neisseria meningitidis	B	2	3	7	2	8	5	2	8	ST-8 complex/Cluster A4	5	7	12	4	6	1	4	1	5	3	2	2
412	DK 353	Z4676	Denmark	Europe	Neisseria meningitidis	B	12	2	15	5	13	21	10	37	ST-37 complex	1	8	11	6	8	7	4	3	7	9	20	8
413	EG 328	Z4677	Germany	Europe	Neisseria meningitidis	B	7	8	10	19	10	1	2	18	ST-18 complex	2	6	15	7	3	7	11	7	8	10	15	9
416	EG 011	Z4681	Germany	Europe	Neisseria meningitidis	B	12	7	4	8	5	21	16	36		1	10	16	4	9	4	4	3	7	11	16	8
419	NG 6/88	Z4684	Norway	Europe	Neisseria meningitidis	B	4	10	15	7	8	11	1	13	ST-269 complex	1	11	17	6	10	3	3	8	6	12	3	3
424	NG E31	Z4689	Norway	Europe	Neisseria meningitidis	B	13	3	16	1	3	11	9	15	ST-364 complex	1	12	19	9	6	29	16	1	11	21	19	1
442	297-0	Z4707	Chile	South America	Neisseria meningitidis	B	2	6	12	11	3	60	7	8523	ST-254 complex	11	9	22	4	12	25	2	3	4	13	21	4
444	SWZ107	Z4709	Switzerland	Europe	Neisseria meningitidis	B	4	10	11	18	6	10	12	35	ST-35 complex	1	1	23	4	13	35	17	15	6	14	23	3
613	Z2491	C751; Z6244	Gambia	Africa	Neisseria meningitidis	A	1	3	3	1	4	2	3	4	ST-4 complex/subgroup IV	9	4	10	1	3	2	1	1	1	1	5	1
651	931905	Z6424	The Netherlands	Europe	Neisseria meningitidis	B	3	6	9	5	9	6	9	41	ST-41/44 complex/Lineage 3	8	9	11	3	7	13	4	3	9	18	4	7
655	E32	Z6428	Norway	Europe	Neisseria meningitidis	Z	14	5	6	2	3	8	18	31	ST-334 complex	1	12	27	13	16	5	1	1	13	19	9	13
656	E26	Z6429	Norway	Europe	Neisseria meningitidis	X	5	4	17	15	14	7	16	39	ST-198 complex	7	14	30	12	17	27	8	20	16	15	11	14
657	860060	Z6430	The Netherlands	Europe	Neisseria meningitidis	X	2	5	2	7	15	20	5	24	ST-750 complex	1	1	31	10	9	13	7	18	7	20	28	15
659	A22	Z6432	Norway	Europe	Neisseria meningitidis	W-135	11	5	18	8	11	24	21	22	ST-22 complex	1	8	32	8	18	21	4	10	14	13	29	8
660	71/94	Z6433	Norway	Europe	Neisseria meningitidis	Y	10	5	18	9	11	9	17	23	ST-23 complex/Cluster A3	4	1	12	8	3	6	5	16	2	1	18	1
698	FAM18	Z4259	USA	North America	Neisseria meningitidis	C	2	3	4	3	8	4	6	11	ST-11 complex/ET-37 complex	11	6	10	2	5	4	3	2	4	3	24	6
12672	053442		China	Asia	Neisseria meningitidis	C	222	3	58	275	30	5	255	4821	ST-4821 complex	16	6	40	17	14	10	28	10	23	1	6	19
226	11004		UK	Europe	Neisseria lactamica		80	51	68	94	93	46	107	1202		20	29	69	33	36	62	48	29	35	37	35	34
1768	039-12		UK	Europe	Neisseria lactamica		29	43	87	100	93	46	99	582		20	22	58	28	25	62	48	41	46	37	32	34
1772	014-24		UK	Europe	Neisseria lactamica		32	48	42	47	87	46	39	586		24	24	71	21	26	53	36	30	31	42	38	26
1773	042-12		UK	Europe	Neisseria lactamica		32	57	100	98	81	46	88	587	ST-624 complex (lactamica)	25	23	59	22	27	58	42	33	48	35	42	25
1776	094-24		UK	Europe	Neisseria lactamica		40	43	87	95	102	50	63	590		22	30	55	21	30	63	46	40	45	43	44	28
1779	058-24		UK	Europe	Neisseria lactamica		40	45	48	45	65	42	37	593	ST-1494 complex (lactamica)	24	22	72	18	30	60	44	32	38	29	42	30
1781	004-24		UK	Europe	Neisseria lactamica		40	46	102	89	91	82	82	595	ST-595 complex (lactamica)	23	21	43	19	25	51	32	36	27	32	36	23
1782	057-24		UK	Europe	Neisseria lactamica		40	53	54	45	95	44	43	596		17	22	60	20	29	59	43	25	37	27	43	29
1783	088-24		UK	Europe	Neisseria lactamica		40	53	104	45	96	50	43	597		17	27	52	24	29	61	34	28	43	30	43	29
1785	077-12		UK	Europe	Neisseria lactamica		40	54	102	89	91	82	82	599	ST-595 complex (lactamica)	23	20	56	22	25	59	32	36	41	32	36	23
1786	085-24		UK	Europe	Neisseria lactamica		74	43	68	108	98	46	91	600		17	22	53	21	32	50	36	39	24	41	38	35
1789	090-24		UK	Europe	Neisseria lactamica		80	43	48	100	86	44	56	603		22	20	47	22	25	56	40	38	44	36	38	27
1792	002-24		UK	Europe	Neisseria lactamica		80	44	48	96	94	46	56	606	ST-613 complex (lactamica)	22	20	42	18	25	50	31	25	26	34	35	22
1793	005-24		UK	Europe	Neisseria lactamica		80	45	99	97	94	44	56	607	ST-613 complex (lactamica)	24	20	70	20	25	52	33	28	28	30	37	24
1794	017-24		UK	Europe	Neisseria lactamica		80	45	98	57	89	44	56	608		26	20	46	20	25	53	37	28	32	38	39	27
1795	032-12		UK	Europe	Neisseria lactamica		80	45	48	100	86	44	86	609		26	22	57	22	25	56	40	38	34	33	32	27
1796	037-12		UK	Europe	Neisseria lactamica		80	45	48	101	86	44	92	610		26	20	47	15	25	56	40	30	34	36	40	17
1797	058-12		UK	Europe	Neisseria lactamica		80	45	48	100	97	44	86	611		26	20	56	29	25	65	40	29	26	29	40	35
1803	045-24		UK	Europe	Neisseria lactamica		81	47	100	99	81	46	89	618	ST-624 complex (lactamica)	25	23	48	15	27	58	35	32	36	35	42	25
1805	019-14		UK	Europe	Neisseria lactamica		81	47	100	100	81	46	88	620	ST-624 complex (lactamica)	25	23	45	22	27	58	35	32	47	39	42	25
1807	051-12		UK	Europe	Neisseria lactamica		81	47	100	45	81	46	88	622	ST-624 complex (lactamica)	25	23	49	22	27	58	35	32	36	35	42	25
1810	051-24		UK	Europe	Neisseria lactamica		81	47	100	98	81	83	88	625	ST-624 complex (lactamica)	25	23	50	22	27	58	35	33	36	35	42	25
1811	092-24		UK	Europe	Neisseria lactamica		81	49	100	97	81	83	88	626	ST-624 complex (lactamica)	25	23	73	22	27	58	35	31	49	35	42	25
1812	055-24		UK	Europe	Neisseria lactamica		82	47	96	102	86	46	88	627		25	26	51	23	27	57	42	34	35	35	40	25
1814	4416		UK	Europe	Neisseria lactamica		82	47	96	102	81	99	88	629		25	25	51	23	27	57	42	33	35	35	37	37
1815	044-12		UK	Europe	Neisseria lactamica		82	50	96	102	81	46	88	630		25	25	51	23	27	57	41	33	35	35	41	28
1816	012-24		UK	Europe	Neisseria lactamica		83	37	87	45	90	46	85	631		24	22	44	21	25	53	34	29	29	27	32	22
1818	081-24		UK	Europe	Neisseria lactamica		83	43	43	45	93	85	40	633		18	20	54	25	31	62	45	37	42	40	37	32
1819	081-12		UK	Europe	Neisseria lactamica		83	43	43	45	99	85	40	634		18	20	54	25	31	62	45	37	42	40	37	32
1820	032-24		UK	Europe	Neisseria lactamica		83	47	97	94	81	46	88	635	ST-624 complex (lactamica)	25	23	45	21	27	55	35	32	30	35	32	25
1823	099-24		UK	Europe	Neisseria lactamica		83	50	87	45	90	46	94	638		24	22	44	21	25	54	38	29	29	27	32	22
1827	005-12		UK	Europe	Neisseria lactamica		88	43	39	45	88	42	37	642	ST-1494 complex (lactamica)	19	31	54	26	33	65	43	29	46	29	42	30
1831	066-04		UK	Europe	Neisseria lactamica		84	43	48	50	92	46	45	646	ST-640 complex (lactamica)	13	17	53	15	23	47	39	31	33	24	32	36
8752	1524		UK	Europe	Neisseria lactamica		40	43	106	95	101	50	63	592		22	27	64	31	34	63	46	42	52	31	44	35
8757	2724		UK	Europe	Neisseria lactamica		33	45	48	96	94	46	56	588	ST-613 complex (lactamica)	22	20	65	18	25	58	45	25	26	34	35	22
8760	8224		UK	Europe	Neisseria lactamica		80	43	48	50	91	44	91	604		22	20	47	22	25	56	40	38	34	36	40	27
8769	1816		UK	Europe	Neisseria lactamica		91	46	102	89	91	82	82	645	ST-595 complex (lactamica)	23	20	63	22	25	64	32	36	51	32	36	23
8777	20610		UK	Europe	Neisseria lactamica		40	46	102	89	91	82	82	595	ST-595 complex (lactamica)	23	20	56	27	25	64	32	36	41	32	36	23
8789	7424		UK	Europe	Neisseria lactamica		80	45	48	100	86	44	86	609		24	20	47	22	25	56	40	35	40	36	40	31
8812	4424		UK	Europe	Neisseria lactamica		82	47	96	102	81	46	88	628	ST-624 complex (lactamica)	25	25	51	23	27	57	42	33	35	35	37	37
8826	045-06		UK	Europe	Neisseria lactamica		81	47	100	99	81	46	89	618	ST-624 complex (lactamica)	25	23	48	15	28	58	35	32	36	35	42	25
8835	2512		UK	Europe	Neisseria lactamica		80	45	48	100	86	44	86	609		26	22	57	22	25	56	40	38	34	33	40	27
8851	020-06		UK	Europe	Neisseria lactamica		84	49	48	50	92	46	45	640	ST-640 complex (lactamica)	13	17	37	15	23	47	26	25	20	24	32	17
8855	027-24		UK	Europe	Neisseria lactamica		84	49	48	50	85	46	90	641	ST-640 complex (lactamica)	13	17	53	15	23	47	39	31	54	24	32	17
8859	080-12		UK	Europe	Neisseria lactamica		84	49	48	50	85	46	90	641	ST-640 complex (lactamica)	13	17	53	15	23	47	39	31	33	24	32	17
8873	5824		UK	Europe	Neisseria lactamica		80	53	104	45	96	50	43	616		17	27	52	24	29	61	34	28	43	30	43	29
8882	6524		UK	Europe	Neisseria lactamica		40	53	104	45	94	50	43	598		17	27	52	24	29	61	34	28	39	30	43	29
8888	11324		UK	Europe	Neisseria lactamica		40	53	104	45	94	50	43	598		17	27	52	24	29	61	34	28	43	30	43	29
8904	324		UK	Europe	Neisseria lactamica		88	43	39	100	65	50	37	643	ST-1494 complex (lactamica)	19	28	62	26	30	65	50	32	50	28	42	30
8908	11724		UK	Europe	Neisseria lactamica		88	84	39	45	81	42	37	1204	ST-1494 complex (lactamica)	19	28	55	26	25	62	47	32	26	29	42	33
8910	18524		UK	Europe	Neisseria lactamica		83	65	48	45	135	44	143	1207		19	23	54	32	25	52	52	43	7	27	45	38
8916	18024		UK	Europe	Neisseria lactamica		29	51	42	94	93	46	40	1206		20	29	67	27	35	66	51	41	35	37	35	34
2855	FA1090		Unknown		Neisseria gonorrhoeae		109	39	67	190	147	71	65	1899		14	18	38	16	24	48	27	26	21	25	33	18
13685	NCCP11945		Korea	Asia	Neisseria gonorrhoeae		109	39	170	111	148	153	65	1901		15	18	39	16	24	49	27	27	22	26	34	18
