# Supplementary material for: Independent evolution of the core and accessory gene sets in the genus Neisseria: insights gained from the genome of Neisseria lactamica isolate 020-06
Source: BMC Genomics. 2010 Nov 23;11:652. doi: 10.1186/1471-2164-11-652 (PMC3091772; doi:10.1186/1471-2164-11-652)
Supplement: Additional file 7 — The 1190 genes common to N. meningitidis, N. gonorrhoeae and N. lactamica. [file 1471-2164-11-652-S7.XLS]

## Sheet: % identity to Z2491
Z2491	α14	FA1090	020-06	MC58	FAM18	NCCP11945	053442	per-α14	per-FA1090	per-020-06	per-MC58	per-FAM18	per-NCCP11945	per-053442	N. lactamica product	N. lactamica gene ID	Function
NMA0263	NMO1987	GONO1895	NLA0010	NMB0017	NMC0001	NGK_2163	NMCC_0020	99.7	96.4	95.4	99.7	99	96.4	99.7	UDP-3-O-[3-hydroxymyristoyl] N-acetylglucosmine deacetylase	lpxC	Transport/membrane
NMA0275	NMO1976	GONO1879	NLA0040	NMB0030	NMC0007	NGK_2189	NMCC_0031	97.2	95.6	96.5	98.1	96.6	95.6	97.4	methionyl-tRNA synthetase	metG	Information transfer
NMA0276	NMO1975	GONO1880	NLA0050	NMB0031	NMC0008	NGK_2188	NMCC_0032	99	97.5	98.5	98.7	99	97.5	98.7	glucosamine--fructose-6-phosphate aminotransferase [isomerizing]	glmS	Intermediary metabolism
NMA0279	NMO1973	GONO1883	NLA0070	NMB0033	NMC0010	NGK_2183	NMCC_0034	98.6	95	96.8	98.6	98.4	95.2	99.1	putative membrane-bound lytic murein transglycosylase (Gna33)	gna33	Transport/membrane
NMA0281	NMO1971	GONO1884	NLA0090	NMB0035	NMC0012	NGK_2181	NMCC_0036	99	95.9	98.2	99.7	99.5	96.1	99.7	putative lipoprotein		Transport/membrane
NMA0282	NMO1970	GONO1885	NLA0100	NMB0036	NMC0013	NGK_2180	NMCC_0037	99.3	94.5	97.1	99	99.5	71.5	95.9	possible membrane protein		Transport/membrane
NMA0283	NMO1969	GONO1886	NLA0110	NMB0037	NMC0014	NGK_2179	NMCC_0038	97.2	98.2	97	98.2	98.2	98.2	99.1	putative phosphonoacetate hydrolase	phnA	Intermediary metabolism
NMA0284	NMO1968	GONO1887	NLA0120	NMB0038	NMC0015	NGK_2178	NMCC_0039	97.1	91.4	92.8	94.1	92.3	91.4	91.9	bifunctional GlmU protein	glmU	Intermediary metabolism
NMA0287	NMO1966	GONO1890	NLA0140	NMB0041	NMC0017	NGK_2175	NMCC_0042	100	98.8	98.5	99.4	100	98.8	100	putative solute-binding periplasmic protein	tbpA	Transport/membrane
NMA0288	NMO1965	GONO1891	NLA0150	NMB0042	NMC0018	NGK_2174	NMCC_0043	99.6	98.2	95.3	99.6	99.6	98.2	99.6	putative inner membrane protein		Transport/membrane
NMA0290	NMO1963	GONO1893	NLA0170	NMB0044	NMC0020	NGK_2172	NMCC_0045	100	97.5	96.7	99.6	100	97.7	100	peptide methionine sulfoxide reductase		Information transfer
NMA0291	NMO1962	GONO1894	NLA0180	NMB0045	NMC0021	NGK_2171	NMCC_0046	99	94.5	80.3	98.8	98.6	93.8	99.3	regulatory protein PilA	pilA	cell processes
NMA0220	NMO1959	GONO1751	NLA0200	NMB0050	NMC0034	NGK_2346	NMCC_0050	98.3	95.3	86	98.3	99	95.9	97.9	putative inner membrane protein		Transport/membrane
NMA0219	NMO1958	GONO1750	NLA0210	NMB0051	NMC0035	NGK_2348	NMCC_0051	99.3	97.8	95.6	99.3	99.3	98	99	pilT-like protein		Transport/membrane
NMA0218	NMO1957	GONO1749	NLA0220	NMB0052	NMC0036	NGK_2349	NMCC_0052	100	98.8	98.6	99.4	99.4	99.7	99.7	putative pilus retraction protein	pilT	Transport/membrane
NMA0217	NMO1956	GONO1748	NLA0230	NMB0053	NMC0037	NGK_2350	NMCC_0053	98.2	94.3	95.6	97.8	96.5	94.3	97.8	conserved hypothetical protein		conserved hypothetical
NMA0216	NMO1955	GONO1747	NLA0240	NMB0054	NMC0038	NGK_2351	NMCC_0054	97.8	94.1	89.5	97	98.5	94.1	100	putative lipoprotein		Transport/membrane
NMA0215	NMO1954	GONO1746	NLA0250	NMB0055	NMC0039	NGK_2352	NMCC_0055	98.5	98.5	97.3	97	98.5	98.5	98.4	putative pyrroline-5-carboxylate reductase	proC	Intermediary metabolism
NMA0213	NMO1953	GONO1745	NLA0260	NMB0056	NMC0040	NGK_2353	NMCC_0056	100	96.4	97.8	98.6	98.6	96.4	98.6	putative DnaK suppressor protein	dksA	Information transfer
NMA0209	NMO1950	GONO1743	NLA0300	NMB0059	NMC0043	NGK_2357	NMCC_0067	99.7	98.7	99.5	100	100	98.9	100	chaperone DnaJ protein	dnaJ	cell processes
NMA0207	NMO1949	GONO1742	NLA0310	NMB0060	NMC0044	NGK_2359	NMCC_0068	99.1	97.9	97.8	99.7	99.1	98.4	97.8	putative inner membrane transport protein		Transport/membrane
NMA0203	NMO1945	GONO1739	NLA0350	NMB0064	NMC0048	NGK_2363	NMCC_0072	86	81.8	82.4	97.6	97.1	81.8	99.1	UDP-glucose 4-epimerase	galE	Transport/membrane
NMA0194	NMO1944	GONO1738	NLA0360	NMB0075	NMC0059	NGK_2364	NMCC_0083	98.5	97	97.9	98.5	99.7	97	98.5	putative RNA-associated protein		Information transfer
NMA0183	NMO1942	GONO1734	NLA0380	NMB0085	NMC0069	NGK_2370	NMCC_0093	98.8	97.8	97.8	99.5	99.8	98	100	sodium/glutamate symport carrier protein	gltS	Transport/membrane
NMA0182	NMO1941	GONO1733	NLA0390	NMB0086	NMC0071	NGK_2371	NMCC_0094	98.8	95	96.4	99.1	99.1	95	97.6	putative lipoprotein		Transport/membrane
NMA0181	NMO1940	GONO1732	NLA0400	NMB0087	NMC0072	NGK_2372	NMCC_0095	96.9	95.4	96.9	100	100	95.4	96.9	conserved hypothetical protein		conserved hypothetical
NMA0177	NMO1938	GONO1729	NLA0420	NMB0089	NMC0074	NGK_2378	NMCC_0098	99.8	99	99.2	99.4	99.6	99	99.4	pyruvate kinase	pykA	Intermediary metabolism
NMA0174	NMO1936	GONO1728	NLA0430	NMB0102	NMC0092	NGK_2387	NMCC_2050	99.5	96.7	97.8	100	98.9	96.7	100	putative inner membrane protein		Transport/membrane
NMA0169	NMO1932	GONO1725	NLA0450	NMB0105	NMC0097	NGK_2389	NMCC_2045	95.7	95.4	90	95	95.4	95.4	95.4	conserved hypothetical protein		conserved hypothetical
NMA0168	NMO1931	GONO1724	NLA0460	NMB0106	NMC0098	NGK_2390	NMCC_2044	99.3	97.4	99.3	100	99.3	97.7	99.3	aspartate carbamoyltransferase catalytic chain	pyrB	Intermediary metabolism
NMA0165	NMO1928	GONO1720	NLA0490	NMB0109	NMC0101	NGK_2394	NMCC_2040	99.8	89.5	87.8	99.8	99.5	89	99.3	putative periplasmic protein (possibly peptidoglycan-binding)		Transport/membrane
NMA0164	NMO1927	GONO1718	NLA0500	NMB0110	NMC0102	NGK_2396	NMCC_2039	100	98.8	97.6	100	100	98.8	100	polypeptide deformylase	def	Information transfer
NMA0163	NMO1926	GONO1717	NLA0510	NMB0111	NMC0103	NGK_2398	NMCC_2038	98.1	97.4	99.4	99.4	99.4	97.1	95.8	methionyl-tRNA formyltransferase	fmt	Information transfer
NMA0162	NMO1925	GONO1716	NLA0520	NMB0112	NMC0104	NGK_2400	NMCC_2036	98.6	97.1	98.8	96.7	98.8	96.6	97.9	SUN-family protein		Information transfer
NMA0161	NMO1924	GONO1715	NLA0530	NMB0113	NMC0105	NGK_2401	NMCC_2035	100	97	95.5	96.7	100	96.7	98	conserved hypothetical protein		conserved hypothetical
NMA0160	NMO1923	GONO1714	NLA0540	NMB0114	NMC0106	NGK_2402	NMCC_2034	98	94.2	97	99	98	94.2	99.2	putative two-component sensor kinase		Regulation/signal transduction
NMA0159	NMO1922	GONO1713	NLA0550	NMB0115	NMC0107	NGK_2403	NMCC_2033	98.1	88.9	84.9	98.4	95.3	88.9	97.1	putative two-component transcriptional regulator		Regulation/signal transduction
NMA0158	NMO1921	GONO1712	NLA0560	NMB0116	NMC0108	NGK_2404	NMCC_2032	95.4	95.9	94.9	91.7	88.4	96.2	98.7	SMF-family protein	smf	Information transfer
NMA0157	NMO1920	GONO1711	NLA0570	NMB0117	NMC0109	NGK_2405	NMCC_2031	100	99.3	100	100	100	99.3	100	SMG-family protein		Synthesis/degradation of macromolecules
NMA0156	NMO1919	GONO1710	NLA0580	NMB0118	NMC0110	NGK_2406	NMCC_2030	99.7	98.7	98.7	99.5	99.2	98.6	99.5	DNA topoisomerase I	topA	Information transfer
NMA0151	NMO1915	GONO1708	NLA0610	NMB0122	NMC0114	NGK_2413	NMCC_2026	98.9	84.1	85.7	97.9	98.9	84.1	97.4	conserved hypothetical protein		conserved hypothetical
NMA0150	NMO1914	GONO1707	NLA0620	NMB0123	NMC0115	NGK_2414	NMCC_2025	98.8	98.8	98.8	98.8	98.8	98.8	97.6	putative ferredoxin		Energy metabolism
NMA0146	NMO1910	GONO1703	NLA0660	NMB0127	NMC0119	NGK_2416	NMCC_2017	99.3	99.3	100	99.3	100	99.3	99.3	50S ribosomal protein L11	rplK	Information transfer
NMA0145	NMO1909	GONO1702	NLA0670	NMB0128	NMC0120	NGK_2417	NMCC_2016	100	97	97	100	100	97	99.6	50S ribosomal protein L1	rplA	Information transfer
NMA0143	NMO1907	GONO1700	NLA0690	NMB0131	NMC0122	NGK_2419	NMCC_2014	100	99.2	95.9	100	100	99.2	100	50S ribosomal protein L7/L12	rplL	Information transfer
NMA0142	NMO1906	GONO1699	NLA0700	NMB0132	NMC0123	NGK_2420	NMCC_2013	99.6	99.3	99.2	99.7	99.8	99.4	99.8	DNA-directed RNA polymerase beta chain	rpoB	Information transfer
NMA0141	NMO1905	GONO1698	NLA0710	NMB0133	NMC0124	NGK_2421	NMCC_2012	99.9	99.6	99.6	99.9	99.7	99.5	99.8	DNA-directed RNA polymerase beta' chain	rpoC	Information transfer
NMA0137	NMO1902	GONO1693	NLA0780	NMB0136	NMC0125	NGK_2428	NMCC_2011	100	99.2	100	100	100	99.1	100	30S ribosomal protein S12	rpsL	Information transfer
NMA0136	NMO1901	GONO1692	NLA0790	NMB0137	NMC0126	NGK_2429	NMCC_2010	99.4	98.7	98.7	100	100	97.8	100	30S ribosomal protein S7	rpsG	Information transfer
NMA0135	NMO1900	GONO1691	NLA0800	NMB0138	NMC0127	NGK_2430	NMCC_2009	100	99.3	98.1	99.9	100	99.3	100	elongation factor G	fusA	Information transfer
NMA0133	NMO1898	GONO1689	NLA0820	NMB0140	NMC0129	NGK_2432	NMCC_2007	100	100	99	100	99	98.1	100	30S ribosomal protein S10	rpsJ	Information transfer
NMA0129	NMO1896	GONO1687	NLA0850	NMB0142	NMC0132	NGK_2436	NMCC_2005	100	100	99.1	100	100	99.5	99.5	50S ribosomal protein L3	rplC	Information transfer
NMA0128	NMO1895	GONO1686	NLA0860	NMB0143	NMC0133	NGK_2437	NMCC_2004	100	98.1	99.5	100	100	98.1	100	50S ribosomal protein L4	rplD	Information transfer
NMA0127	NMO1894	GONO1685	NLA0870	NMB0144	NMC0134	NGK_2438	NMCC_2003	99.1	94.3	99.1	97.1	99.1	94.7	98.1	50S ribosomal protein L23	rplW	Information transfer
NMA0126	NMO1893	GONO1684	NLA0880	NMB0145	NMC0135	NGK_2439	NMCC_2002	100	98.9	99.3	99.3	100	98.9	99.3	50S ribosomal protein L2	rplB	Information transfer
NMA0125	NMO1892	GONO1683	NLA0890	NMB0146	NMC0136	NGK_2440	NMCC_2001	100	98.9	97.7	100	100	97.4	100	30S ribosomal protein S19	rpsS	Information transfer
NMA0124	NMO1891	GONO1682	NLA0900	NMB0147	NMC0137	NGK_2441	NMCC_2000	100	100	97.8	100	100	100	100	50S ribosomal protein L22	rplV	Information transfer
NMA0123	NMO1890	GONO1681	NLA0910	NMB0148	NMC0138	NGK_2442	NMCC_1999	100	99.1	95.7	100	100	99.1	100	30S ribosomal protein S3	rpsC	Information transfer
NMA0121	NMO1888	GONO1679	NLA0930	NMB0150	NMC0140	NGK_2443	NMCC_1997	100	100	96.8	100	100	100	100	50S ribosomal protein L29	rpmC	Information transfer
NMA0120	NMO1887	GONO1678	NLA0940	NMB0151	NMC0141	NGK_2444	NMCC_1996	100	98.9	94.3	100	100	98.9	100	30S ribosomal protein S17	rpsQ	Information transfer
NMA0117	NMO1884	GONO1675	NLA0970	NMB0154	NMC0144	NGK_2447	NMCC_1994	99.4	98.3	98.9	99.4	99.4	98.1	99.4	50S ribosomal protein L5	rplE	Information transfer
NMA0114	NMO1881	GONO1672	NLA1000	NMB0157	NMC0147	NGK_2448	NMCC_1992	100	98.3	93.5	99.4	99.4	98.2	99.4	50S ribosomal protein L6	rplF	Information transfer
NMA0109	NMO1876	GONO1667	NLA1050	NMB0162	NMC0152	NGK_2450	NMCC_1988	99.8	99.1	91.7	100	100	99.8	100	preprotein translocase SecY subunit	secY	Transport/membrane
NMA0104	NMO1871	GONO1663	NLA1090	NMB0167	NMC0157	NGK_2451	NMCC_1985	100	100	97.1	100	100	99.5	100	30S ribosomal protein S4	rpsD	Information transfer
NMA0103	NMO1870	GONO1662	NLA1100	NMB0168	NMC0158	NGK_2452	NMCC_1984	100	98.8	97.9	100	100	98.8	100	DNA-directed RNA polymerase alpha chain	rpoA	Information transfer
NMA0101	NMO1868	GONO1660	NLA1120	NMB0170	NMC0160	NGK_2455	NMCC_1982	99.2	98.3	85.8	99.6	100	97.7	100	putative cell division inhibitor	minC	Information transfer
NMA0099	NMO1866	GONO1659	NLA1140	NMB0172	NMC0162	NGK_2457	NMCC_1980	98.9	98.9	93.1	98.9	98.9	97.6	98.9	putative cell division topological specificity factor	minE	Information transfer
NMA0094	NMO1864	GONO1654	NLA1210	NMB0174	NMC0164	NGK_2464	NMCC_1978	98.3	96.2	97.2	98.3	99.3	96.2	99.3	valyl-tRNA synthetase	valS	Information transfer
NMA0090	NMO1860	GONO1651	NLA1250	NMB0178	NMC0168	NGK_2468	NMCC_1974	98.1	97.7	98.1	99.2	99.6	97.7	99.6	acyl-[acyl-carrier-protein]--UDP-N-acetylglucos amine O-acyltransferase LpxA	lpxA	Transport/membrane
NMA0088	NMO1859	GONO1649	NLA1270	NMB0179	NMC0170	NGK_2470	NMCC_1973	98.7	100	98.7	99.3	98.7	100	100	(3R)-hydroxymyristoyl-[acyl carrier protein] dehydratase	fabZ	Intermediary metabolism
NMA0087	NMO1858	GONO1648	NLA1280	NMB0180	NMC0171	NGK_2471	NMCC_1972	98.3	97.4	98.8	96.8	98	97.1	97.7	UDP-3-O-[3-hydroxymyristoyl] glucosamine N-acyltransferase	lpxD	Transport/membrane
NMA0086	NMO1857	GONO1647	NLA1290	NMB0181	NMC0172	NGK_2472	NMCC_1971	97.6	95.8	97.6	97.6	97.6	95.2	97.6	putative outer membrane protein		Transport/membrane
NMA0085	NMO1856	GONO1646	NLA1300	NMB0182	NMC0173	NGK_2473	NMCC_1970	99.2	95.2	91.2	99.9	99.7	95.4	98.2	outer membrane protein OMP85	omp85	Transport/membrane
NMA0084	NMO1855	GONO1645	NLA1310	NMB0183	NMC0174	NGK_2474	NMCC_1969	99.1	98	96	99.6	99.3	98	98.2	putative inner membrane protease		Synthesis/degradation of macromolecules
NMA0083	NMO1854	GONO1644	NLA1320	NMB0184	NMC0175	NGK_2475	NMCC_1968	98.7	94.9	97.5	98.7	99	94.9	98.2	1-deoxy-D-xylulose 5-phosphate reductoisomerase	dxr	Intermediary metabolism
NMA0082	NMO1853	GONO1643	NLA1330	NMB0185	NMC0176	NGK_2476	NMCC_1967	98.9	97	94.3	99.6	97	96.9	99.6	phosphatidate cytidylyltransferase	cdsA	Intermediary metabolism
NMA0081	NMO1852	GONO1642	NLA1340	NMB0186	NMC0177	NGK_2477	NMCC_1966	99.2	96.4	94.8	99.2	98	96.4	98.8	putative undecaprenyl diphosphate synthase	uppS	Transport/membrane
NMA0080	NMO1851	GONO1641	NLA1350	NMB0187	NMC0178	NGK_2478	NMCC_1965	100	97.8	98.4	100	100	97.8	99.5	ribosome recycling factor	frr	Information transfer
NMA0079	NMO1850	GONO1639	NLA1370	NMB0188	NMC0179	NGK_2481	NMCC_1964	99.5	96.3	95.2	99.5	98.9	96.5	100	putative inner membrane protein		Transport/membrane
NMA0077	NMO1848	GONO1637	NLA1480	NMB0190	NMC0181	NGK_2483	NMCC_1961	99	97.6	98.6	98.6	99.5	97.6	96.1	glucose inhibited division protein B	gidB	cell processes
NMA0076	NMO1847	GONO1636	NLA1490	NMB0191	NMC0182	NGK_2484	NMCC_1960	98.1	98.4	97.7	97.7	98.4	98.1	98.4	ParA family protein		Information transfer
NMA0075	NMO1846	GONO1635	NLA1520	NMB0192	NMC0183	NGK_2485	NMCC_1958	95.4	95.4	95.9	99	99	95.4	95.9	ribonuclease HII	rnhB	Synthesis/degradation of macromolecules
NMA0074	NMO1845	GONO1634	NLA1530	NMB0193	NMC0184	NGK_2486	NMCC_1957	99.7	99.2	98.6	99	98.2	98.4	98.7	glucose inhibited division protein A	gidA	cell processes
NMA0073	NMO1844	GONO1633	NLA1540	NMB0194	NMC0185	NGK_2487	NMCC_1956	100	99.6	99.4	100	100	99.6	99.8	putative inner membrane amino-acid transport protein		Transport/membrane
NMA0072	NMO1843	GONO1632	NLA1550	NMB0195	NMC0186	NGK_2488	NMCC_1955	97.9	97.3	98.8	99.4	99.4	97.6	98.8	pyridoxal phosphate biosynthetic protein	pdxA	Intermediary metabolism
NMA0071	NMO1842	GONO1631	NLA1560	NMB0196	NMC0187	NGK_2489	NMCC_1952	98.6	95.9	85.2	99	97.5	95.8	98.7	ribonuclease E	rne	Synthesis/degradation of macromolecules
NMA0070	NMO1841	GONO1629	NLA1570	NMB0198	NMC0190	NGK_2491	NMCC_1950	99.1	97.6	97.9	99.4	99.1	97.6	99.7	ribosomal large subunit pseudouridine synthase C	rluC	Information transfer
NMA0069	NMO1840	GONO1628	NLA1580	NMB0199	NMC0191	NGK_2492	NMCC_1949	99.5	95.3	96.6	97.1	97.4	94.8	96.3	lipid-A-disaccharide synthase	lpxB	Transport/membrane
NMA0066	NMO1837	GONO1627	NLA1610	NMB0203	NMC0195	NGK_2493	NMCC_1945	97	98.5	95.9	98.1	97.4	98.5	97.8	dihydrodipicolinate reductase	dapB	Intermediary metabolism
NMA0065	NMO1836	GONO1626	NLA1620	NMB0204	NMC0196	NGK_2494	NMCC_1943	91.9	94.4	84.7	92.7	92	94.4	99.2	putative outer membrane lipoprotein		Transport/membrane
NMA0063	NMO1834	GONO1624	NLA1640	NMB0206	NMC0198	NGK_2496	NMCC_1942	95.9	97.1	92.9	95.4	95.4	97.1	96.7	leucyl/phenylalanyl-tRNA--protein transferase	aat	Synthesis/degradation of macromolecules
NMA0062	NMO1833	GONO1622	NLA1650	NMB0207	NMC0199	NGK_2498	NMCC_1941	99.4	97.7	91.8	97.7	98.3	98	98.5	glyceraldehyde 3-phosphate dehydrogenase	gapA	Energy metabolism
NMA0061	NMO1832	GONO1621	NLA1660	NMB0208	NMC0200	NGK_2499	NMCC_1939	97.5	93.2	92.4	98.2	98.9	93.2	99.3	putative ferredoxin		Energy metabolism
NMA0060	NMO1831	GONO1620	NLA1670	NMB0209	NMC0201	NGK_2500	NMCC_1940	99.8	98	93.3	99.5	99.4	98.8	99.7	putative inner membrane transport protein		Transport/membrane
NMA0057	NMO1828	GONO1619	NLA1730	NMB0211	NMC0203	NGK_2503	NMCC_1934	98.9	95.4	95.9	98.6	98.6	96.8	99.3	L-serine dehydratase	sdaA	Degradation of small molecules
NMA0056	NMO1827	GONO1618	NLA1740	NMB0212	NMC0204	NGK_2504	NMCC_1933	99.9	98.6	93.2	99.5	99.4	98.4	99.9	DNA gyrase subunit B	gyrB	Information transfer
NMA0055	NMO1826	GONO1617	NLA1750	NMB0213	NMC0205	NGK_2505	NMCC_1932	98.5	96.8	97.6	99.1	98.8	96.9	99.3	putative inner membrane protein		Transport/membrane
NMA0054	NMO1825	GONO1616	NLA1760	NMB0214	NMC0206	NGK_2506	NMCC_1931	97.5	95.6	96.3	97.8	97.8	95.9	97.6	oligopeptidase A	prlC	Synthesis/degradation of macromolecules
NMA0050	NMO1822	GONO1613	NLA1790	NMB0216	NMC0211	NGK_2512	NMCC_1929	99.8	98.8	98.4	100	99.6	99	99.8	catalase	katA	cell processes
NMA0048	NMO1820	GONO1612	NLA1820	NMB0218	NMC0213	NGK_2516	NMCC_1927	98.1	96	98.1	99.2	99.2	95.5	98.4	glycosyltransferase (pseudogene)	pglA	pseudogenes
NMA0044	NMO1817	GONO1611	NLA1840	NMB0219	NMC0216	NGK_2519	NMCC_1926	100	98.6	97.1	98.6	100	98.6	100	3-oxoacyl-[acyl-carrier-protein] synthase II	fabF	Intermediary metabolism
NMA0043	NMO1816	GONO1610	NLA1850	NMB0220	NMC0217	NGK_2520	NMCC_1925	100	98.7	100	100	100	98.7	100	acyl carrier protein	acpP	Intermediary metabolism
NMA0042	NMO1815	GONO1609	NLA1860	NMB0221	NMC0218	NGK_2521	NMCC_1924	98.2	93.1	96.4	98.8	96.4	93.1	96.7	dihydroorotate dehydrogenase	pyrD	Intermediary metabolism
NMA1686	NMO1305	GONO0948	NLA1880	NMB1475	NMC1412	NGK_0735	NMCC_1387	98.5	95.9	46.2	98.9	99.3	96.3	99.6	putative periplasmic protein		Transport/membrane
NMA0039	NMO1813	GONO0969	NLA1890	NMB2115	NMC0220	NGK_0701	NMCC_2074	99.1	36.4	98.1	37.3	99.1	36.4	37.3	hypothetical protein		Unknown
NMA0037	NMO1811	GONO1608	NLA1910	NMB0222	NMC0222	NGK_2522	NMCC_1922	100	94.9	92.3	100	100	93.6	100	conserved hypothetical protein		conserved hypothetical
NMA0035	NMO1809	GONO1606	NLA1930	NMB0224	NMC0224	NGK_2524	NMCC_1920	96.7	94.1	93	96.9	93.8	94.1	96.4	putative glutamate-ammonia-ligase adenylyltransferase	glnE	Information transfer
NMA0027	NMO1803	GONO1605	NLA1940	NMB0232	NMC0230	NGK_2525	NMCC_1912	97.3	96.9	97.3	96.7	97.1	97	97.8	DNA helicase II	uvrD	Information transfer
NMA0308	NMO0060	GONO1803	NLA1990	NMB2123	NMC2099	NGK_2277	NMCC_2081	96.6	95.8	95.8	98.3	97.5	95.8	98.3	hypothetical protein		Unknown
NMA0325	NMO0064	GONO1808	NLA2190	NMB2105A	NMC2083	NGK_0713	NMCC_2068	98.1	98.8	98.8	96.6	98.4	98.4	98.4	MafA adhesin	mafA	Transport/membrane
NMA0326	NMO0065	GONO1809	NLA2210	NMB2103	NMC2082	NGK_2269	NMCC_2067	100	98.7	98.7	100	98.7	98.7	98.7	uridylate kinase	pyrH	Intermediary metabolism
NMA0327	NMO0066	GONO1810	NLA2220	NMB2102	NMC2081	NGK_2268	NMCC_2066	98.2	97.5	98.5	100	98.6	97.9	98.6	elongation factor TS	tsf	Information transfer
NMA0328	NMO0067	GONO1811	NLA2230	NMB2101	NMC2080	NGK_2267	NMCC_2065	100	98.8	99.6	100	99.6	98.7	99.6	30S ribosomal protein S2	rpsB	Information transfer
NMA0329	NMO0068	GONO1812	NLA2240	NMB2100	NMC2079	NGK_2266	NMCC_2064	94.2	91.3	89.9	89.9	98.6	91.3	92.9	putative integral membrane protein		Transport/membrane
NMA0330	NMO0069	GONO1813	NLA2250	NMB2099	NMC2078	NGK_2265	NMCC_2063	82.9	89.1	93.3	82.4	91.2	89.1	90.7	hypothetical protein		Unknown
NMA0331	NMO0070	GONO1814	NLA2260	NMB2098	NMC2077	NGK_2263	NMCC_2062	99	96.9	98	99	99.5	97.1	99.5	conserved hypothetical protein		conserved hypothetical
NMA0333	NMO0071	GONO1815	NLA2270	NMB2096	NMC2076	NGK_2261	NMCC_2061	98	98	98.6	99.4	99.4	98	99.2	probable malate:quinone oxidoreductase	mqo	Energy metabolism
NMA0336	NMO0073	GONO1817	NLA2290	NMB2094	NMC2074	NGK_2259	NMCC_2059	100	98	94.9	100	100	96.9	100	hypothetical protein		Unknown
NMA0337	NMO0074	GONO1818	NLA2300	NMB2093	NMC2073	NGK_2258	NMCC_2058	99.6	98.5	98.8	99.6	100	98.5	99.6	methionine aminopeptidase	map	Information transfer
NMA0338	NMO0075	GONO1819	NLA2310	NMB2092	NMC2072	NGK_2257	NMCC_2057	97.5	89.3	73.6	94.4	98	88.8	97.5	putative periplasmic protein		Transport/membrane
NMA0339	NMO0076	GONO1820	NLA2320	NMB2091	NMC2071	NGK_2256	NMCC_2056	96.5	97.5	94.6	97	97	97.5	97	putative lipoprotein		Transport/membrane
NMA0340	NMO0077	GONO1821	NLA2330	NMB2090	NMC2070	NGK_2255	NMCC_2055	98	98.5	91.4	100	98	98.5	98	phosphoheptose isomerase	lpcA	Transport/membrane
NMA0341	NMO0078	GONO1822	NLA2340	NMB2089	NMC2069	NGK_2254	NMCC_2054	100	95.7	95.7	99.1	100	95.7	98.3	conserved hypothetical protein		conserved hypothetical
NMA0342	NMO0079	GONO1823	NLA2350	NMB2088	NMC2068	NGK_2253	NMCC_2053	98.6	96.6	95.9	98.3	98.6	96.2	96.3	conserved hypothetical protein		conserved hypothetical
NMA0345	NMO0081	GONO1825	NLA2360	NMB2086	NMC2065	NGK_2250	NMCC_0100	97.7	97.9	96.6	98.2	97.9	97.9	96.1	putative GTP-binding protein		Regulation/signal transduction
NMA0350	NMO0087	GONO1831	NLA2420	NMB2080	NMC2059	NGK_2244	NMCC_0104	94.9	87.5	87.5	96	94.9	87.5	92	hypothetical protein		Unknown
NMA0351	NMO0088	GONO1832	NLA2430	NMB2079	NMC2058	NGK_2243	NMCC_0105	97	96.5	96.5	95.7	96.8	96.8	96.8	aspartate-semialdehyde dehydrogenase		Intermediary metabolism
NMA0353	NMO0089	GONO1833	NLA2440	NMB2078	NMC2057	NGK_2242	NMCC_0106	100	95.9	96.4	97.9	100	95.9	100	putative integral membrane protein		Transport/membrane
NMA0354	NMO0090	GONO1834	NLA2450	NMB2077	NMC2056	NGK_2241	NMCC_0107	100	97.2	99.3	99.6	98.2	97.2	99.6	methylenetetrahydrofolatedehydrogenase/cyclohydrolase	folD	Intermediary metabolism
NMA0356	NMO0091	GONO1835	NLA2460	NMB2076	NMC2055	NGK_2239	NMCC_0111	98.8	95.8	97.6	98.8	96.6	95.2	100	putative transferase		Intermediary metabolism
NMA0357	NMO0092	GONO1836	NLA2470	NMB2075	NMC2054	NGK_2238	NMCC_0112	99.5	94.9	90.2	98.5	99.5	95.6	99.5	BirA bifunctional protein	birA	Intermediary metabolism
NMA0358	NMO0093	GONO1837	NLA2480	NMB2074	NMC2053	NGK_2237	NMCC_0113	99.6	98.2	94.2	84.7	99.6	97.8	99.3	putative periplasmic protein		Transport/membrane
NMA0361	NMO0095	GONO1840	NLA2490	NMB2071	NMC2052	NGK_2234	NMCC_0114	100	98.1	96.6	98.1	98.1	98.1	99.2	thiamine biosynthesis protein	thiG	Intermediary metabolism
NMA0362	NMO0096	GONO1841	NLA2500	NMB2070	NMC2051	NGK_2233	NMCC_0115	100	95.3	92.2	98.4	96.9	95.3	100	thiamine biosynthesis protein ThiS	thiS	Intermediary metabolism
NMA0363	NMO0097	GONO1842	NLA2510	NMB2069	NMC2050	NGK_2231	NMCC_0116	97.6	93.7	94.6	97.1	95.6	94.1	95.1	thiamin-phosphate pyrophosphorylase	thiE	Intermediary metabolism
NMA0364	NMO0098	GONO1843	NLA2520	NMB2068	NMC2049	NGK_2230	NMCC_0117	97.5	95.4	94.3	97.3	96.7	95.4	97.8	putative oxidoreductase		Intermediary metabolism
NMA0367	NMO0100	GONO1845	NLA2530	NMB2066	NMC2047	NGK_2228	NMCC_0119	100	98.8	97.3	99.6	99.8	98.5	99.8	TLDD protein homolog	tldD	Intermediary metabolism
NMA0370	NMO0103	GONO1851	NLA2590	NMB2064	NMC2045	NGK_2220	NMCC_0122	99.1	98.1	99.1	99.6	99.4	98	99.4	putative integral membrane transport protein		Transport/membrane
NMA0371	NMO0104	GONO1852	NLA2600	NMB2063	NMC2044	NGK_2219	NMCC_0123	98.6	93.2	95.9	95.9	98.6	93.2	95.9	SLYX protein homolog	slyX	conserved hypothetical
NMA0373	NMO0105	GONO1854	NLA2610	NMB2062	NMC2043	NGK_2217	NMCC_0125	94.9	92.6	96.1	96.1	94.9	92.6	95.7	ThiF protein	thiF	Intermediary metabolism
NMA0374	NMO0106	GONO1855	NLA2620	NMB2061	NMC2042	NGK_2216	NMCC_0124	97.3	96.5	96.9	98.4	97.8	96.5	97.5	phosphoenolpyruvate carboxylase	ppc	Energy metabolism
NMA0375	NMO0107	GONO1856	NLA2630	NMB2060	NMC2041	NGK_2215	NMCC_0126	99.4	98.8	98.2	99.4	99.4	98.8	99.4	glycerol-3-phosphate dehydrogenase	gpsA	Energy metabolism
NMA0376	NMO0108	GONO1857	NLA2640	NMB2059	NMC2040	NGK_2214	NMCC_0127	99.1	97.2	99.1	99.1	99.1	97.2	96.3	hypothetical protein		Unknown
NMA0377	NMO0109	GONO1858	NLA2650	NMB2058	NMC2039	NGK_2213	NMCC_0128	99	97	99	100	100	97	100	hypothetical protein		Unknown
NMA0378	NMO0110	GONO1859	NLA2660	NMB2057	NMC2038	NGK_2212	NMCC_0129	100	98.6	99.3	100	100	97.7	100	50S ribosomal protein L13	rplM	Information transfer
NMA0379	NMO0111	GONO1860	NLA2670	NMB2056	NMC2037	NGK_2211	NMCC_0130	100	98.5	99.2	100	100	98.5	100	30S ribosomal protein S9	rpsI	Information transfer
NMA0381	NMO0113	GONO1862	NLA2690	NMB2055	NMC2036	NGK_2209	NMCC_0131	99	98.4	96.8	99	95.8	98.1	99.4	putative transcriptional activator protein METR	metR	Information transfer
NMA0382	NMO0114	GONO1863	NLA2700	NMB2054	NMC2035	NGK_2208	NMCC_0132	98.8	96.4	86.3	99.2	100	96.8	100	conserved hypothetical protein		conserved hypothetical
NMA0383	NMO0115	GONO1864	NLA2710	NMB2053	NMC2034	NGK_2207	NMCC_0133	100	99.5	98.4	100	100	100	100	ubiquinol-cytochrome c reductase iron-sulfur subunit	petA	Energy metabolism
NMA0384	NMO0116	GONO1865	NLA2720	NMB2052	NMC2033	NGK_2206	NMCC_0134	99.8	99.8	99.1	94.7	99.8	99.6	99.8	cytochrome B	petB	Energy metabolism
NMA0385	NMO0117	GONO1866	NLA2730	NMB2051	NMC2032	NGK_2205	NMCC_0135	100	99.2	96.9	96.9	100	98.5	100	cytochrome C1 precursor	petC	Energy metabolism
NMA0386	NMO0118	GONO1867	NLA2750	NMB2050	NMC2030	NGK_2204	NMCC_0136	98	95.3	96.5	97.5	98.7	95.3	98.4	putative periplasmic protein		Transport/membrane
NMA0387	NMO0119	GONO1868	NLA2760	NMB2049	NMC2029	NGK_2203	NMCC_0137	98.6	96.7	95.7	98.6	98.6	97.1	97.6	putative hydrolase		Intermediary metabolism
NMA0388	NMO0120	GONO1869	NLA2770	NMB2048	NMC2028	NGK_2202	NMCC_0138	98.5	98.9	98.2	99.3	98.2	99.3	98.9	possible secreted DNA ligase		Transport/membrane
NMA0389	NMO0121	GONO1870	NLA2780	NMB2047	NMC2027	NGK_2201	NMCC_0139	100	97.3	95.7	99.5	100	97.3	98.9	hypoxanthine phosphoribosyltransferase	hpt	Intermediary metabolism
NMA0390	NMO0122	GONO1871	NLA2790	NMB2046	NMC2026	NGK_2200	NMCC_0140	100	97.2	97.9	99.3	100	95.9	100	sugar transport PTS system IIA component		Transport/membrane
NMA0391	NMO0123	GONO1872	NLA2800	NMB2045	NMC2025	NGK_2199	NMCC_0141	100	93.3	94.4	100	100	93.3	95.5	sugar transport PTS system phosphocarrier protein HPR	ptsH	Transport/membrane
NMA0392	NMO0124	GONO1873	NLA2810	NMB2044	NMC2024	NGK_2198	NMCC_0142	99.5	98	94.9	99.8	98.1	97.8	98	phosphoenolpyruvate-protein phosphotransferase	ptsI	Transport/membrane
NMA0393	NMO0125	GONO1874	NLA3410	NMB2042	NMC2023	NGK_2197	NMCC_0144	94.2	86.9	94.2	93.3	98.7	86.9	97.8	ABC-transport system ATP-binding protein		Transport/membrane
NMA0394	NMO0126	GONO1875	NLA3420	NMB2041	NMC2022	NGK_2196	NMCC_0145	92.8	92.1	92.8	93.8	94.2	92.1	92.4	hypothetical protein		Unknown
NMA0397	NMO0127	GONO1876	NLA3430	NMB2040	NMC2021	NGK_2195	NMCC_0147	99.5	97.6	98.6	98.9	98.7	97.8	99.5	thiamin biosynthesis protein	thiC	Intermediary metabolism
NMA0403	NMO0132	GONO1896	NLA3440	NMB2035	NMC2016	NGK_2529	NMCC_0163	97.8	90.4	86.1	97.4	98.7	89.1	97	hypothetical protein		Unknown
NMA0404	NMO0133	GONO1897	NLA3450	NMB2034	NMC2015	NGK_2530	NMCC_0164	99.6	96.4	94.3	98.4	99.6	96.4	100	1-acyl-SN-glycerol-3-phosphate acyltransferase	nlaB	Transport/membrane
NMA0405	NMO0134	GONO1898	NLA3460	NMB2033	NMC2014	NGK_2531	NMCC_0166	96.3	94.1	95.7	99.5	99.5	94.7	97.3	putative phosphatase		Intermediary metabolism
NMA0409	NMO0135	GONO1901	NLA3480	NMB2031	NMC2010	NGK_2535	NMCC_0168	97.3	94.7	95.2	97.6	97.6	95.6	100	amino-acid transport protein		Transport/membrane
NMA0410	NMO0136	GONO1902	NLA3490	NMB2030	NMC2009	NGK_2536	NMCC_0169	98.7	97.5	97.1	99.2	99.2	99.6	98.7	3-demethylubiquinone-9 3-methyltransferase	ubiG	Intermediary metabolism
NMA0411	NMO0137	GONO1903	NLA3500	NMB2029	NMC2008	NGK_2537	NMCC_0170	99.3	98.7	99	98.7	99	98.7	98.4	putative homoserine kinase	thrB	Intermediary metabolism
NMA0414	NMO0140	GONO1906	NLA3510	NMB2026	NMC2005	NGK_2540	NMCC_0173	98.8	96	95.5	99.2	99.4	96.3	97.2	putative permease		Transport/membrane
NMA0415	NMO0141	GONO1907	NLA3520	NMB2025	NMC2004	NGK_2541	NMCC_0174	98.5	96.5	94.2	100	100	96	100	carbonic anhydrase		Intermediary metabolism
NMA0416	NMO0142	GONO1908	NLA3530	NMB2024	NMC2003	NGK_2542	NMCC_0175	96.5	93.5	90.5	97.5	97	93.5	97.5	Putative nicotinate-nucleotide adenylyltransferase	nadD	Information transfer
NMA0417	NMO0143	GONO1909	NLA3540	NMB2023	NMC2002	NGK_2543	NMCC_0176	99.2	98.4	99.2	100	99.2	98.4	99.2	conserved hypothetical protein		conserved hypothetical
NMA0418	NMO0144	GONO1910	NLA3550	NMB2022	NMC2001	NGK_2544	NMCC_0177	96.8	97.4	95.5	100	96.8	98.1	96.6	conserved hypothetical protein		conserved hypothetical
NMA0419	NMO0145	GONO1911	NLA3560	NMB2021	NMC2000	NGK_2545	NMCC_0178	98.9	100	98.9	100	100	100	100	Putative Fe(2+)-trafficking protein		Transport/membrane
NMA0420	NMO0146	GONO1912	NLA3570	NMB2020	NMC1999	NGK_2546	NMCC_0179	99.6	98.2	99.6	100	99.6	98.7	99.6	putative integral membrane protein		Transport/membrane
NMA0421	NMO0147	GONO1913	NLA3580	NMB2019	NMC1998	NGK_2547	NMCC_0180	100	88.8	90.6	100	100	88.2	100	putative lipopolysaccharide core biosynthesis protein	kdtB	Transport/membrane
NMA2180	NMO1733	GONO1546	NLA3650	NMB0307	NMC1874	NGK_2088	NMCC_1837	98.9	98.3	99.4	99.4	99.7	98.3	99.4	phospho-2-dehydr-3-deoxyheptonate aldolase	aroG	Intermediary metabolism
NMA2179	NMO1732	GONO1545	NLA3660	NMB0308	NMC1873	NGK_2087	NMCC_1836	98.8	94.4	99.4	99.4	98.8	95	98.1	dihydrofolate reductase	folA	Intermediary metabolism
NMA2178	NMO1731	GONO1544	NLA3670	NMB0309	NMC1872	NGK_2086	NMCC_1835	94.9	91.1	96.8	98.1	96.8	91.1	99.4	conserved hypothetical protein		conserved hypothetical
NMA2177	NMO1730	GONO1543	NLA3680	NMB0310	NMC1871	NGK_2085	NMCC_1833	99.3	98.6	99.3	100	98.6	97.9	97.9	conserved hypothetical inner membrane protein		Transport/membrane
NMA2174	NMO1727	GONO1540	NLA3710	NMB0313	NMC1858	NGK_2078	NMCC_1831	99.4	94.5	98.6	99.8	99.6	94.9	99.8	putative outer membrane protein OmpU	ompU	Transport/membrane
NMA2173	NMO1726	GONO1539	NLA3720	NMB0314	NMC1857	NGK_2076	NMCC_1830	99.4	93.8	94.4	95	95.7	93.8	98.7	hypothetical protein		Unknown
NMA2172	NMO1725	GONO1538	NLA3730	NMB0315	NMC1856	NGK_2075	NMCC_1829	99.3	98.6	98.6	99.3	99.1	98.1	99.2	conserved hypothetical protein		conserved hypothetical
NMA2171	NMO1724	GONO1537	NLA3740	NMB0316	NMC1855	NGK_2074	NMCC_1828	96.5	94.7	97.8	97.8	98.7	94.7	97.8	conserved hypothetical inner membrane protein		Transport/membrane
NMA2169	NMO1722	GONO1535	NLA3760	NMB0318	NMC1853	NGK_2072	NMCC_1826	95.1	98	96.4	100	96.4	97.9	99.5	multidrug resistance translocase	emrA	cell processes
NMA2168	NMO1721	GONO1534	NLA3770	NMB0319	NMC1852	NGK_2071	NMCC_1825	98.6	95.5	96.3	99.2	99.4	95.9	99	multidrug resistance translocase	emrB	cell processes
NMA2166	NMO1719	GONO1532	NLA3780	NMB0321	NMC1851	NGK_2069	NMCC_1823	100	100	98.6	100	100	98.6	100	50S ribosomal protein L28	rpmB	Information transfer
NMA2165	NMO1718	GONO1531	NLA3790	NMB0322	NMC1850	NGK_2068	NMCC_1822	100	98	98	100	100	98	100	50S ribosomal protein L33	rpmG	Information transfer
NMA2164	NMO1717	GONO1530	NLA3800	NMB0323	NMC1849	NGK_2066	NMCC_1820	99.2	98.2	98.7	98.5	98.5	98	99.7	putative monooxygenase		Intermediary metabolism
NMA2163	NMO1716	GONO1529	NLA3810	NMB0324	NMC1848	NGK_2065	NMCC_1819	100	98.9	100	100	100	98.9	100	50S ribosomal protein L27	rpmA	Information transfer
NMA2162	NMO1715	GONO1528	NLA3820	NMB0325	NMC1847	NGK_2064	NMCC_1818	100	99	100	100	100	99	98.8	50S ribosomal protein L21	rplU	Information transfer
NMA2161	NMO1714	GONO1527	NLA3830	NMB0326	NMC1846	NGK_2062	NMCC_1817	99.4	97.8	94.4	100	98.8	97.8	100	octaprenyl-diphosphate synthase		Intermediary metabolism
NMA2159	NMO1712	GONO1525	NLA3860	NMB0329	NMC1844	NGK_2060	NMCC_1814	100	99.3	98	100	100	99.5	100	type IV pilus assembly protein	pilF	Transport/membrane
NMA2157	NMO1710	GONO1523	NLA3880	NMB0331	NMC1841	NGK_2058	NMCC_1812	97.6	96.7	98.6	99.5	97.6	96.7	99.5	dephospho-coa kinase (ec 2.7.1.24)(dephosphocoenzyme a kinase)	coaE	Intermediary metabolism
NMA2156	NMO1709	GONO1522	NLA3890	NMB0332	NMC1839	NGK_2057	NMCC_1811	100	96.1	95.8	97.9	99	96.1	99.7	type IV prepilin leader peptidase	pilD	Transport/membrane
NMA2155	NMO1708	GONO1521	NLA3900	NMB0333	NMC1838	NGK_2056	NMCC_1810	100	99.3	98.3	100	100	99.3	100	pilus-assembly protein	pilG	Transport/membrane
NMA2154	NMO1707	GONO1520	NLA3910	NMB0334	NMC1837	NGK_2055	NMCC_1809	98.7	95.8	95.4	95.4	96.7	95.8	95.2	glucose-6-phosphate isomerase 2	pgi2	Energy metabolism
NMA2153	NMO1706	GONO1519	NLA3920	NMB0335	NMC1835	NGK_2054	NMCC_1808	99.6	98.2	98.9	99.6	99.3	98.2	99.3	2,3,4,5-tetrahydropyridine-2-carboxylateN-succinyltransferase	dapD	Intermediary metabolism
NMA2152	NMO1705	GONO1518	NLA3930	NMB0336	NMC1834	NGK_2053	NMCC_1807	99.2	99.6	99.6	99.6	99.6	99.6	99.6	enoyl-ACP reductase	fabI	Intermediary metabolism
NMA2151	NMO1704	GONO1517	NLA3940	NMB0337	NMC1833	NGK_2052	NMCC_1806	99.4	98.8	99.1	98.8	99.1	98.8	99.4	putative branched-chain amino acid aminotransferase	ilvE	Intermediary metabolism
NMA2148	NMO1701	GONO1514	NLA4000	NMB0339	NMC1831	NGK_2049	NMCC_1803	95.9	97.7	94.3	97.7	97.7	97.7	98.2	putative periplasmic hypothetical protein		Transport/membrane
NMA2145	NMO1698	GONO1513	NLA4030	NMB0342	NMC1828	NGK_2044	NMCC_1800	98.3	94.3	94.3	100	100	94.3	100	putative morphogene		cell processes
NMA2144	NMO1697	GONO1512	NLA4040	NMB0343	NMC1827	NGK_2043	NMCC_1799	100	90.6	91.7	96.7	99	90.6	100	conserved hypothetical protein		conserved hypothetical
NMA2143	NMO1696	GONO1511	NLA4050	NMB0344	NMC1826	NGK_2042	NMCC_1798	96.7	95.7	95.7	96.7	96.7	95.7	96.7	conserved hypothetical protein		conserved hypothetical
NMA2142	NMO1695	GONO1510	NLA4060	NMB0345	NMC1825	NGK_2041	NMCC_1797	100	98.6	90.3	100	100	98.6	100	putative periplasmic hypothetical protein		Transport/membrane
NMA2141	NMO1694	GONO1509	NLA4070	NMB0346	NMC1824	NGK_2040	NMCC_1796	99.2	97.5	88.7	97.5	99.2	97.5	99.6	hypothetical protein		Unknown
NMA2140	NMO1693	GONO1508	NLA4080	NMB0347	NMC1823	NGK_2039	NMCC_1795	98.2	94.5	93.9	93.9	93.9	94.5	92.7	d-tyrosyl-trna(tyr) deacylase (ec 3.1.-.-)	dtd	Information transfer
NMA2139	NMO1692	GONO1467	NLA4090	NMB0348	NMC1822	NGK_1917	NMCC_1794	97.9	96.3	96.1	97.3	97.9	96.3	97.6	Putative dihydrouridine synthase		Information transfer
NMA2138	NMO1691	GONO1466	NLA4100	NMB0349	NMC1820	NGK_1916	NMCC_1793	96.6	92.9	93.6	94.6	95.9	92.5	95.9	putative tRNA synthetase		Information transfer
NMA2136	NMO1689	GONO1465	NLA4120	NMB0351	NMC1818	NGK_1913	NMCC_1791	96.9	95.7	97.4	95.4	97.2	95.7	96.9	transaldolase	tal	Energy metabolism
NMA2135	NMO1688	GONO1464	NLA4130	NMB0352	NMC1816	NGK_1912	NMCC_1790	98.5	96.9	92.9	98.1	98.1	96.9	98.5	sugar isomerase, kpsf/gutq family		Energy metabolism
NMA2134	NMO1687	GONO1463	NLA4140	NMB0353	NMC1815	NGK_1911	NMCC_1789	100	96.1	98.3	96.1	100	96.1	99.4	putative hydrolase		Intermediary metabolism
NMA2133	NMO1686	GONO1462	NLA4150	NMB0354	NMC1814	NGK_1910	NMCC_1788	99	96.9	76.7	99.5	98.4	95.6	98.4	hypothetical periplasmic protein		Transport/membrane
NMA2132	NMO1685	GONO1461	NLA4160	NMB0355	NMC1813	NGK_1909	NMCC_1787	100	93.8	86.1	100	100	93.8	93.5	hypothetical outer membrane protein		Transport/membrane
NMA2131	NMO1684	GONO1460	NLA4170	NMB0356	NMC1812	NGK_1908	NMCC_1786	95.5	96.3	91.4	98.4	95.7	96.3	95.5	putative ABC transporter ATP-binding protein		Transport/membrane
NMA2130	NMO1683	GONO1458	NLA4180	NMB0357	NMC1811	NGK_1906	NMCC_1784	99.6	94.4	96.1	99.6	97.9	94.8	97.9	monofunctional biosynthetic peptidoglycan transglycosylase	mtgA	Transport/membrane
NMA2129	NMO1682	GONO1457	NLA4190	NMB0358	NMC1810	NGK_1905	NMCC_1783	93.7	91.8	89.6	98.9	98.1	91.9	97.8	shikimate dehydrogenase	aroE	Intermediary metabolism
NMA2128	NMO1681	GONO1455	NLA4200	NMB0359	NMC1809	NGK_1904	NMCC_1782	99.8	98.5	98.5	98.9	98.9	98.5	99.2	glutamine synthetase	glnA	Intermediary metabolism
NMA2127	NMO1680	GONO1454	NLA4210	NMB0360	NMC1808	NGK_1903	NMCC_1781	99.8	98.1	97.7	98.8	99.3	98.4	99.3	putative integral membrane signal transducer protein		Transport/membrane
NMA2126	NMO1679	GONO1453	NLA4220	NMB0361	NMC1807	NGK_1902	NMCC_1780	97.8	95.6	95.6	96.7	96.7	94.5	96.7	hypothetical protein		Unknown
NMA2118	NMO0544	GONO1258	NLA4270	NMB0370	NMC1796	NGK_1620	NMCC_1776	96	99.2	90.4	93.6	93.6	96	100	conserved hypothetical protein		conserved hypothetical
NMA2112	NMO1663	GONO1268	NLA4320	NMB0375	NMC1789	NGK_1885	NMCC_1766	99.4	98.4	98.4	98.7	99	98.1	99	MafA2 adhesin		Transport/membrane
NMA2111	NMO1662	GONO1439	NLA4330	NMB0377	NMC1788	NGK_1884	NMCC_1765	95.9	95.6	94	97	96.7	95.6	97.8	anhydro-n-acetylmuramic acid kinase (ec 2.7.1.-) (anhmurnac kinase)		Transport/membrane
NMA2109	NMO1661	GONO1437	NLA4340	NMB0378	NMC1787	NGK_1882	NMCC_1764	100	96	92.6	100	100	96	99.8	putative phosphate permease		Transport/membrane
NMA2108	NMO1660	GONO1436	NLA4350	NMB0379	NMC1786	NGK_1880	NMCC_1762	99.6	98.7	90.5	99.6	99.4	98.3	99.6	oxygen-independent coproporphyrinogen III oxidase	hemN	Intermediary metabolism
NMA2107	NMO1659	GONO1435	NLA4360	NMB0380	NMC1785	NGK_1879	NMCC_1761	100	97.1	97.5	100	99.6	97	100	putative anaerobic transcriptional regulatory protein		Information transfer
NMA2106	NMO1658	GONO1434	NLA4370	NMB0381	NMC1784	NGK_1878	NMCC_1760	98.1	99.4	93.7	98.4	98.7	99.4	99.7	transcriptional regulator		Information transfer
NMA2105	NMO1657	GONO1433	NLA4380	NMB0382	NMC1783	NGK_1876	NMCC_1759	98.3	93.4	88.7	98.8	100	93.4	100	outer membrane protein class 4 (RmpM)	rmpM	Transport/membrane
NMA2103	NMO1656	GONO1431	NLA4390	NMB0385	NMC1782	NGK_1873	NMCC_1758	98.4	99.1	97.8	97.8	100	99.1	99.6	thiamine-monophosphate kinase	thiL	Intermediary metabolism
NMA2102	NMO1655	GONO1430	NLA4400	NMB0386	NMC1781	NGK_1872	NMCC_1757	100	97.5	91.9	100	100	97.5	100	phosphatidylglycerophosphatase A	pgpA	Transport/membrane
NMA2101	NMO1654	GONO1429	NLA4410	NMB0387	NMC1780	NGK_1871	NMCC_1756	99.3	98.4	99.3	99.3	99.8	98.4	99.6	ABC transporter ATP-binding protein		Transport/membrane
NMA2092	NMO1649	GONO1428	NLA4450	NMB0392	NMC1773	NGK_1861	NMCC_1751	93.6	94.6	93.6	97.8	93.8	94.6	94.8	L-aspartate oxidase	nadB	Intermediary metabolism
NMA2090	NMO1648	GONO1427	NLA4460	NMB0394	NMC1772	NGK_1860	NMCC_1750	97.8	97	97.6	98.6	98.6	97.3	98.9	quinolinate synthetase A	nadA	Intermediary metabolism
NMA2089	NMO1647	GONO1426	NLA4470	NMB0395	NMC1771	NGK_1859	NMCC_1749	99.7	96.8	96.5	99	99.4	98.1	99.4	putative cytoplasmic membrane protein		Transport/membrane
NMA2088	NMO1646	GONO1425	NLA4480	NMB0396	NMC1770	NGK_1858	NMCC_1748	95.6	96.9	95.6	96.6	97.3	96.9	96.9	nicotinate-nucleotide pyrophosphorylase	nadC	Intermediary metabolism
NMA2086	NMO1644	GONO1421	NLA4500	NMB0399	NMC1768	NGK_1854	NMCC_1746	97.7	93.7	96.5	96.9	95.7	94.1	98.4	exodeoxyribonuclease III	xthA	Synthesis/degradation of macromolecules
NMA2083	NMO1637	GONO1415	NLA4530	NMB0402	NMC1765	NGK_1844	NMCC_1743	99.2	99.2	99.4	100	99.8	99.2	99.8	sodium/proline symporter	putP	Transport/membrane
NMA2080	NMO1635	GONO1413	NLA4550	NMB0405	NMC1763	NGK_1840	NMCC_1741	99.2	98.2	98.4	99	99.6	98.4	99	putative chelatase		Intermediary metabolism
NMA2079	NMO1634	GONO1412	NLA4560	NMB0406	NMC1762	NGK_1839	NMCC_1740	96.9	94.5	70.4	96.5	95.2	94.1	99.3	hypothetical lysine-rich membrane protein		Transport/membrane
NMA2078	NMO1633	GONO1411	NLA4570	NMB0407	NMC1760	NGK_1838	NMCC_1739	100	93.5	89.3	96.7	100	93	93	putative thiol:disulphide interchange protein		Information transfer
NMA2077	NMO1632	GONO1410	NLA4580	NMB0408	NMC1759	NGK_1837	NMCC_1738	99.3	97.1	91.2	98.2	100	96.7	97.4	putative integral membrane antibiotic resistance protein (BacA)		cell processes
NMA2076	NMO1631	GONO1409	NLA4590	NMB0409	NMC1757	NGK_1836	NMCC_1735	95.8	93.3	89.5	98.3	98.5	93.9	99.2	conserved hypothetical protein		conserved hypothetical
NMA2075	NMO1630	GONO1408	NLA4600	NMB0410	NMC1756	NGK_1835	NMCC_1734	99.3	98.7	96.7	98.7	99.3	98.7	98.7	protein MraZ	mraZ	Information transfer
NMA2074	NMO1629	GONO1407	NLA4610	NMB0411	NMC1755	NGK_1834	NMCC_1733	98.5	98.4	90.6	98.8	98.8	98.4	99.2	s-adenosyl-l-methionine-dependent methyltransferase MraW (ec 2.1.1.-)	mraW	Information transfer
NMA2073	NMO1628	GONO1406	NLA4620	NMB0412	NMC1754	NGK_1833	NMCC_1732	98.9	97.7	93.1	100	100	96.6	98.9	putative periplasmic protein		Transport/membrane
NMA2072	NMO1627	GONO1405	NLA4630	NMB0413	NMC1753	NGK_1832	NMCC_1731	100	98.5	92.3	100	99.8	97.3	99.8	penicillin-binding protein 2	penA	Transport/membrane
NMA2071	NMO1626	GONO1404	NLA4640	NMB0414	NMC1751	NGK_1831	NMCC_1730	99	96.7	94.5	98.6	97.8	95.3	98.8	UDP-N-acetylmuramyl-tripeptide synthetase	murE	Transport/membrane
NMA2068	NMO1624	GONO1402	NLA4660	NMB0416	NMC1749	NGK_1829	NMCC_1728	98	94.2	95.6	96.9	98.5	94	98	UDP-MurNAc-pentapeptide synthetase	murF	Transport/membrane
NMA2067	NMO1623	GONO1401	NLA4670	NMB0417	NMC1748	NGK_1827	NMCC_1727	96.7	96.7	94.8	94.8	95	96.7	96.6	putative periplasmic protein		Transport/membrane
NMA2066	NMO1622	GONO1400	NLA4680	NMB0418	NMC1747	NGK_1826	NMCC_1726	100	98.3	98.1	99.7	99.7	98.3	98.9	phopho-N-acetylmuramoyl-pentapeptide-transferase	mraY	Transport/membrane
NMA2064	NMO1620	GONO1398	NLA4700	NMB0420	NMC1745	NGK_1824	NMCC_1724	96.9	95.3	95.7	96.6	96.9	95.3	98.2	UDP-N-acetylmuramoylalanine--D-glutamate ligase	murD	Transport/membrane
NMA2063	NMO1619	GONO1397	NLA4710	NMB0421	NMC1743	NGK_1823	NMCC_1723	99.8	98.6	77.2	99.8	100	99.1	99.5	cell division protein	ftsW	Information transfer
NMA2062	NMO1618	GONO1396	NLA4720	NMB0422	NMC1742	NGK_1822	NMCC_1722	98.3	96.3	95.2	98.6	98	96.3	98.9	UDP-N-acetylglucosamine--N-acetylmuramyl-(pentape pyrophosphoryl-undecaprenol N-acetylglucosamine transferase	murG	Transport/membrane
NMA2061	NMO1617	GONO1395	NLA4730	NMB0423	NMC1741	NGK_1821	NMCC_1721	99.8	96.8	97.9	99.4	99.8	96.8	99.8	UDP-N-acetylmuramate--alanine ligase	murC	Transport/membrane
NMA2060	NMO1616	GONO1394	NLA4740	NMB0424	NMC1740	NGK_1820	NMCC_1720	98.7	97.4	93.1	98.7	98.7	97.4	98.3	D-alanine--D-alanine ligase B	ddlB	Transport/membrane
NMA2059	NMO1615	GONO1393	NLA4750	NMB0425	NMC1739	NGK_1819	NMCC_1719	98.8	99.2	80.6	99.1	99.6	99.2	99.2	cell division protein	ftsQ	cell processes
NMA2058	NMO1614	GONO1392	NLA4760	NMB0426	NMC1738	NGK_1818	NMCC_1718	99.8	98.3	80.7	99.8	99.5	98.3	99.8	cell division protein	ftsA	cell processes
NMA2057	NMO1613	GONO1391	NLA4770	NMB0427	NMC1737	NGK_1817	NMCC_1717	100	98.7	96.4	100	100	99	100	cell division protein	ftsZ	cell processes
NMA2056	NMO1612	GONO1390	NLA4780	NMB0428	NMC1735	NGK_1816	NMCC_1716	99.8	97	99.3	99.5	99.5	97	98.6	putative permease		Transport/membrane
NMA2049	NMO1604	GONO1385	NLA4790	NMB0436	NMC1726	NGK_1806	NMCC_1710	99	93.7	94.7	99	98.1	93.7	99	conserved hypothetical protein		conserved hypothetical
NMA2048	NMO1603	GONO1384	NLA4800	NMB0437	NMC1725	NGK_1804	NMCC_1709	98	94.6	93.9	98	97.3	94.6	97.3	transcriptional regulator		Information transfer
NMA2047	NMO1602	GONO1382	NLA4810	NMB0438	NMC1724	NGK_1803	NMCC_1708	98.4	88.5	83.6	98.4	98.4	88.5	100	hypothetical protein		Unknown
NMA2046	NMO1601	GONO1381	NLA4820	NMB0439	NMC1722	NGK_1802	NMCC_1707	99.7	98.3	95	99.2	99.8	98.3	99	putative integral membrane protein NnrS		Transport/membrane
NMA2044	NMO1599	GONO1379	NLA4840	NMB0441	NMC1720	NGK_1800	NMCC_1705	97.8	96.7	91.5	96.7	98.5	96.7	97.4	putative carbon-nitrogen hydrolase protein		Intermediary metabolism
NMA2039	NMO1595	GONO1375	NLA4880	NMB0446	NMC1705	NGK_1792	NMCC_1697	99.2	98.7	94.9	99.4	99.2	98.7	99.7	chorismate mutase	pheA	Intermediary metabolism
NMA2038	NMO1594	GONO1374	NLA4890	NMB0447	NMC1704	NGK_1791	NMCC_1696	84.5	80.7	93.9	95.8	90.2	80.7	83.7	DNA repair protein (recombination protein o)	recO	Information transfer
NMA2037	NMO1593	GONO1373	NLA4900	NMB0448	NMC1703	NGK_1790	NMCC_1695	98.8	97.5	97.5	98.3	96.7	97.1	96.3	pyridoxal phophate biosynthetic protein	pdxJ	Intermediary metabolism
NMA2033	NMO1590	GONO1372	NLA4910	NMB0452	NMC1700	NGK_1789	NMCC_1692	96	93.6	93.6	96	96	93.6	96	holo-(acyl-carrier protein) synthase	acpS	Degradation of small molecules
NMA2032	NMO1589	GONO1371	NLA4920	NMB0453	NMC1699	NGK_1788	NMCC_1691	97.8	95.2	87.1	96.7	96.7	95.2	96.3	MutT-related protein		Intermediary metabolism
NMA2031	NMO1588	GONO1370	NLA4930	NMB0454	NMC1698	NGK_1787	NMCC_1690	100	97.1	95.7	100	100	95.7	99.3	putative secreted protein		Transport/membrane
NMA2030	NMO1587	GONO1369	NLA4940	NMB0455	NMC1697	NGK_1786	NMCC_1689	94.2	91.6	94.2	95.5	97.6	91.6	96.3	conserved hypothetical protein		conserved hypothetical
NMA2028	NMO1585	GONO1367	NLA4950	NMB0456	NMC1694	NGK_1784	NMCC_1687	96.2	96.4	98.3	96.9	98.1	96.4	97.8	N-acetylmuramoyl-L-alanine amidase	amiC	Transport/membrane
NMA2027	NMO1584	GONO1366	NLA4960	NMB0457	NMC1693	NGK_1783	NMCC_1686	98	96.1	96.1	99.3	98	96.1	98.7	conserved hypothetical protein		conserved hypothetical
NMA2026	NMO1583	GONO1365	NLA4970	NMB0458	NMC1692	NGK_1782	NMCC_1685	99.3	97.8	99.6	100	99.6	97.8	99.6	glutamate racemase	glr	Transport/membrane
NMA2025	NMO1582	GONO1361	NLA4980	NMB0460	NMC1691	NGK_1772	NMCC_1682	79.9	72.3	71.4	72	41.7	72.9	67.3	transferrin-binding protein B	tbpB	Transport/membrane
NMA2024	NMO1581	GONO1360	NLA4990	NMB0461	NMC1690	NGK_1771	NMCC_1681	95.4	93	94.2	94.9	76.3	93.2	95.1	transferrin-binding protein A	tbpA	Transport/membrane
NMA2023	NMO1580	GONO1359	NLA5000	NMB0462	NMC1689	NGK_1767	NMCC_1680	100	97.9	99.7	99.7	99.7	98.4	100	putative polyamine permease substrate-binding protein		Transport/membrane
NMA2022	NMO1579	GONO1358	NLA5010	NMB0463	NMC1688	NGK_1765	NMCC_1679	100	100	100	100	100	100	100	30S ribosomal protein S20	rpsT	Information transfer
NMA2021	NMO1578	GONO1357	NLA5020	NMB0464	NMC1687	NGK_1764	NMCC_1678	99.5	98.7	97.3	100	99.8	98.4	99.5	outer membrane phospholipase A precursor (ec 3.1.1.32)	pldA	Transport/membrane
NMA2020	NMO1577	GONO1356	NLA5030	NMB0465	NMC1686	NGK_1762	NMCC_1677	99.1	98.8	97	99.6	100	98.7	98.6	putative integral membrane protein		Transport/membrane
NMA2019	NMO1576	GONO1354	NLA5040	NMB0466	NMC1684	NGK_1761	NMCC_1676	98.8	98.1	98.7	98.8	99	98.2	99.3	aspartyl-tRNA synthetase	aspS	Information transfer
NMA2018	NMO1575	GONO1353	NLA5050	NMB0467	NMC1683	NGK_1760	NMCC_1675	96.8	94.7	97.9	95.7	94.7	94.7	94.7	hypothetical periplasmic protein		Transport/membrane
NMA2014	NMO1571	GONO1349	NLA5060	NMB0471	NMC1677	NGK_1755	NMCC_1671	100	97.8	80.1	99.7	100	97.8	100	hypothetical protein		Unknown
NMA1175	NMO0878	GONO1339	NLA5130	NMB0978	NMC0958	NGK_1737	NMCC_0921	98	96.3	97.6	97.4	97.8	96.3	97.6	putative NAD(P) transhydrogenase beta subunit	pntB	Intermediary metabolism
NMA1176	NMO0879	GONO1338	NLA5140	NMB0979	NMC0959	NGK_1736	NMCC_0922	95.3	94.5	91.3	90.6	96.9	94.5	92.1	putative membrane protein		Transport/membrane
NMA1177	NMO0880	GONO1337	NLA5150	NMB0980	NMC0960	NGK_1735	NMCC_0923	98.1	96.9	97.1	97.3	97.3	96.9	97.7	putative NAD(P) transhydrogenase alpha subunit	pntA	Intermediary metabolism
NMA1179	NMO0881	GONO1335	NLA5160	NMB0981	NMC0961	NGK_1733	NMCC_0924	95.7	93.9	96.4	95.3	97.5	93.9	96.4	putative phosphoserine phosphatase	serB	Intermediary metabolism
NMA1181	NMO0882	GONO1334	NLA5180	NMB0982	NMC0962	NGK_1732	NMCC_0925	88.7	90.8	95.3	90.8	97.6	91.4	89.7	voltage gated chloride channel related protein		Transport/membrane
NMA1182	NMO0883	GONO1333	NLA5190	NMB0983	NMC0963	NGK_1731	NMCC_0926	95.3	94.5	95.1	94.2	96.8	94.5	95.8	putative bifunctional purine biosynthesis protein	purH	Intermediary metabolism
NMA1640	NMO1260	GONO1324	NLA5200	NMB1428	NMC1363	NGK_1720	NMCC_1337	98.7	96.8	95.8	97.3	98.6	96.7	99.1	putative aminopeptidase		Synthesis/degradation of macromolecules
NMA1639	NMO1259	GONO1323	NLA5210	NMB1426	NMC1362	NGK_1718	NMCC_1336	99.5	95.2	89.7	100	99.8	94.2	100	putative integral membrane protein		Transport/membrane
NMA1638	NMO1258	GONO1322	NLA5220	NMB1425	NMC1361	NGK_1717	NMCC_1335	99.4	98	99.6	99.6	99.4	97.8	99.8	lysyl-tRNA synthetase	lysS	Information transfer
NMA1634	NMO1255	GONO0134	NLA5240	NMB1422	NMC1355	NGK_0201	NMCC_1328	99.1	96.1	96.9	99.8	98	96.1	99.6	putative ATP-dependent RNA helicase		Information transfer
NMA1633	NMO1254	GONO0136	NLA5250	NMB1421	NMC1354	NGK_0203	NMCC_1327	96.4	91.9	94.6	97.9	93.2	92.5	95.8	putative tRNA-dihydrouridine synthase	dusB	Information transfer
NMA1631	NMO1252	GONO0138	NLA5270	NMB1419	NMC1352	NGK_0205	NMCC_1325	98.9	97.8	98.3	98.9	97.8	97.8	96.7	crossover junction endodeoxyribonuclease	ruvC	Synthesis/degradation of macromolecules
NMA1630	NMO1251	GONO0139	NLA5280	NMB1418	NMC1351	NGK_0206	NMCC_1324	96.9	95.5	98.6	96.2	98.6	95.8	97.6	lipid A acyl transferase		Intermediary metabolism
NMA1628	NMO1249	GONO0141	NLA5300	NMB1417	NMC1348	NGK_0209	NMCC_1322	98.9	97	91.3	94.3	96.6	97.3	98.9	conserved hypothetical protein		conserved hypothetical
NMA1627	NMO1248	GONO0142	NLA5310	NMB1416	NMC1347	NGK_0211	NMCC_1321	97.6	95.3	96.6	97.2	96.8	95.3	97.8	aminopeptidase N	pepN	Synthesis/degradation of macromolecules
NMA1991	NMO1553	GONO1257	NLA5380	NMB1735	NMC1655	NGK_1619	NMCC_1648	99.6	97.6	97.8	97.7	98.9	97.4	98.2	GTP pyrophosphokinase	relA	Regulation/signal transduction
NMA1990	NMO1551	GONO1256	NLA5390	NMB1734	NMC1654	NGK_1618	NMCC_1647	100	93	93.9	100	99.5	93	100	glutaredoxin 2	grxB	Intermediary metabolism
NMA1986	NMO1547	GONO1255	NLA5400	NMB1731	NMC1651	NGK_1617	NMCC_1644	99.5	98.1	97.6	99.1	99.5	98.1	99.5	conserved hypothetical integral membrane protein		Transport/membrane
NMA1985	NMO1546	GONO1254	NLA5410	NMB1730	NMC1650	NGK_1616	NMCC_1643	98.9	89.3	85.5	99.6	97.9	89.3	100	TonB protein	tonB	Transport/membrane
NMA1984	NMO1545	GONO1253	NLA5420	NMB1729	NMC1649	NGK_1615	NMCC_1642	100	99.5	95.9	100	100	99.5	100	biopolymer transport protein	exbB	Transport/membrane
NMA1983	NMO1544	GONO1252	NLA5430	NMB1728	NMC1648	NGK_1614	NMCC_1641	100	98.6	99.3	100	100	98.6	99.3	biopolymer transport protein	exbD	Transport/membrane
NMA1982	NMO1543	GONO1251	NLA5440	NMB1727	NMC1647	NGK_1613	NMCC_1640	99.3	98.1	94.3	99.3	99.4	98.7	98.6	conserved hypothetical protein		conserved hypothetical
NMA1981	NMO1542	GONO1250	NLA5450	NMB1726	NMC1646	NGK_1612	NMCC_1639	99.1	94.3	90.4	99.1	98.8	94.5	98.8	putative peptidase M61		Synthesis/degradation of macromolecules
NMA1980	NMO1541	GONO1249	NLA5460	NMB1725	NMC1645	NGK_1610	NMCC_1638	100	99.6	98.8	100	100	99.6	100	cytochrome c oxidase subunit		Energy metabolism
NMA1979	NMO1540	GONO1248	NLA5470	NMB1724	NMC1643	NGK_1609	NMCC_1637	99.5	99.5	99.5	99.5	99.5	99.5	99.5	cytochrome c oxidase subunit		Energy metabolism
NMA1975	NMO1537	GONO1245	NLA5510	NMB1721	NMC1639	NGK_1605	NMCC_1633	98.3	94.2	97.2	96.4	97	94.5	96.8	putative integral membrane protein		Transport/membrane
NMA1974	NMO1536	GONO1244	NLA5520	NMB1720	NMC1638	NGK_1603	NMCC_1632	97.5	94.7	94.4	96.8	98.1	94.6	98.1	exodeoxyribonuclease V	recC	Synthesis/degradation of macromolecules
NMA1972	NMO1534	GONO1242	NLA5540	NMB1718	NMC1636	NGK_1601	NMCC_1630	95.3	92.9	88.2	98.8	98.8	94.1	100	hypothetical protein		Unknown
NMA1971	NMO1533	GONO1241	NLA5550	NMB1717	NMC1635	NGK_1600	NMCC_1629	99	96.2	94.8	99	99	96.7	99	transcriptional regulator	mtrR	Information transfer
NMA1970	NMO1532	GONO1240	NLA5560	NMB1716	NMC1634	NGK_1598	NMCC_1628	98.8	96.6	96.4	97.8	99.5	96.4	99.5	membrane fusion protein	mtrC	cell processes
NMA1969	NMO1531	GONO1239	NLA5570	NMB1715	NMC1633	NGK_1597	NMCC_1627	99.6	97.7	96.8	99.8	99.5	97.8	99.5	probable drug efflux protein	mtrD	cell processes
NMA1968	NMO1530	GONO1238	NLA5580	NMB1714	NMC1632	NGK_1596	NMCC_1626	99.8	95.9	97	98.1	98.5	96.1	98.3	outer membrane efflux protein	mtrE	cell processes
NMA1965	NMO1527	GONO1235	NLA5620	NMB1711	NMC1629	NGK_1593	NMCC_1623	100	98.1	95.4	98.8	99.6	97.3	98.8	GntR-family transcriptional regulator		Information transfer
NMA1964	NMO1524	GONO1233	NLA5630	NMB1710	NMC1625	NGK_1591	NMCC_1621	99.8	98.4	99.1	99.5	99.8	98.4	99.5	glutamate dehydrogenase	gdhA	Intermediary metabolism
NMA1963	NMO1523	GONO1232	NLA5640	NMB1709	NMC1624	NGK_1590	NMCC_1620	98.1	98.9	99.2	99.6	99.2	98.9	99.1	thymidylate synthase	thyA	Intermediary metabolism
NMA1961	NMO1521	GONO1231	NLA5660	NMB1707	NMC1622	NGK_1587	NMCC_1617	98.4	96.9	98.4	98.9	98	96.9	99.1	putative integral membrane ion transporter		Transport/membrane
NMA1959	NMO1520	GONO1230	NLA5670	NMB1705	NMC1619	NGK_1585	NMCC_1616	96.3	96.6	98.3	98.6	96.3	96.6	98.6	alpha 1,2 N-acetylglucosamine transferase	rfaK	Transport/membrane
NMA1958	NMO1519	GONO1229	NLA5680	NMB1704	NMC1618	NGK_1584	NMCC_1615	98.8	96.9	98.4	98.4	98.8	96.8	97.6	beta-1,4-glucosyltransferase	lgtF	Transport/membrane
NMA1957	NMO1518	GONO1228	NLA5780	NMB1703	NMC1617	NGK_1583	NMCC_1613	97.4	48.4	73.7	97.1	97.4	49.1	97.7	3-oxoacyl-(acyl-carrier-protein) synthase II	fabF2	Intermediary metabolism
NMA1953	NMO1513	GONO1223	NLA5870	NMB1695A	NMC1613	NGK_1574	NMCC_1608	95.3	91.8	94.2	95.9	95.9	91.2	93.6	hypothetical protein		Unknown
NMA1952	NMO1512	GONO1222	NLA5880	NMB1694	NMC1611	NGK_1573	NMCC_1607	98.4	96.7	98.2	97.8	98.4	96.7	97.8	3-octaprenyl-4-hydroxybenzoate carboxy-lyase (EC 4.1.1.-)		Intermediary metabolism
NMA1950	NMO1510	GONO1219	NLA5900	NMB1691	NMC1609	NGK_1569	NMCC_1604	95.1	88.3	94	89.1	100	88.7	91.2	dihydropteroate synthase	dhpS	Intermediary metabolism
NMA1949	NMO1509	GONO1218	NLA5910	NMB1690	NMC1608	NGK_1567	NMCC_1603	93.9	97.1	94.4	97.5	99.1	97.1	98	putative phosphoglucomutase/phosphomannomutase		Intermediary metabolism
NMA1948	NMO1508	GONO1217	NLA5920	NMB1689	NMC1607	NGK_1565	NMCC_1602	99.1	99.1	89	89	100	99.1	99.6	DedA-family integral membrane protein		Transport/membrane
NMA1947	NMO1507	GONO1216	NLA5930	NMB1688	NMC1606	NGK_1564	NMCC_1601	99.7	88.8	87.5	87.5	96	88.8	95.8	L-asparaginase	ans	Degradation of small molecules
NMA1946	NMO1506	GONO1215	NLA5940	NMB1687	NMC1605	NGK_1563	NMCC_1600	85.5	79.8	78.9	89.6	80.8	79.8	84.8	putative TatD related DNAse		Intermediary metabolism
NMA1945	NMO1505	GONO1214	NLA5950	NMB1686	NMC1604	NGK_1562	NMCC_1599	98.6	98.6	97.5	99.2	99.4	98.3	98.6	peptide chain release factor I"	prfA	Information transfer
NMA1944	NMO1504	GONO1213	NLA5960	NMB1685	NMC1603	NGK_1561	NMCC_1598	98.5	97.6	95.5	98.8	99.7	97.6	98.8	D-lactate dehydrogenase	ldhA	Energy metabolism
NMA1943	NMO1503	GONO1212	NLA5980	NMB1684	NMC1602	NGK_1560	NMCC_1597	98.6	97.4	93.7	97.7	98.6	97.7	97	seryl-tRNA synthetase	serS	Information transfer
NMA1942	NMO1502	GONO1211	NLA5990	NMB1683	NMC1601	NGK_1559	NMCC_1596	97.7	97.1	98.3	99.4	96	97.7	97.7	MutT-like protein		Information transfer
NMA1941	NMO1501	GONO1210	NLA6000	NMB1682	NMC1600	NGK_1558	NMCC_1595	99.7	97.9	98.5	99.1	99.5	98	99.5	topoisomerase IV subunit B	parE	Information transfer
NMA1940	NMO1500	GONO1209	NLA6010	NMB1681	NMC1599	NGK_1557	NMCC_1594	97.9	97.2	97.9	97.2	97.9	97.2	97.9	hypothetical protein		Unknown
NMA1939	NMO1499	GONO1208	NLA6020	NMB1680	NMC1598	NGK_1556	NMCC_1593	100	95.1	97	99.5	97.5	95.1	97.5	chorismate synthase	aroC	Intermediary metabolism
NMA1938	NMO1498	GONO1207	NLA6030	NMB1679	NMC1597	NGK_1555	NMCC_1592	97.2	92.3	93.9	93.4	97.2	92.3	96.8	tRNA (uracil-5-)-methyltransferase	trmA	Information transfer
NMA1937	NMO1497	GONO1206	NLA6040	NMB1678	NMC1596	NGK_1554	NMCC_1591	99	96	95.7	99	98.5	95.5	98.5	aromatic amino acid aminotransferase	tyrB	Intermediary metabolism
NMA1936	NMO1496	GONO1205	NLA6050	NMB1677	NMC1595	NGK_1553	NMCC_1589	99.6	99.6	97.8	99.6	99.6	99.6	99.6	putative cytochrome		Energy metabolism
NMA1934	NMO1495	GONO1203	NLA6060	NMB1675	NMC1594	NGK_1550	NMCC_1587	98.4	97.2	95.5	94.5	96.5	97.1	96.8	glycine dehydrogenase	gcvP	Intermediary metabolism
NMA1932	NMO1492	GONO1201	NLA6070	NMB1674	NMC1592	NGK_1547	NMCC_1585	98.6	98.1	95.3	100	100	98.1	99.5	putative lipase		Degradation of small molecules
NMA1931	NMO1491	GONO1200	NLA6080	NMB1673	NMC1591	NGK_1546	NMCC_1584	95.6	96.7	97.3	96.7	96.7	96.7	96.7	DNA-3-methyladenine glycosylase I	tag	Information transfer
NMA1930	NMO1490	GONO1199	NLA6090	NMB1672	NMC1590	NGK_1545	NMCC_1583	98.8	98.3	99.4	99.4	98.8	97.7	99.4	putative lipoprotein		Transport/membrane
NMA1929	NMO1489	GONO1198	NLA6100	NMB1671	NMC1589	NGK_1544	NMCC_1582	98.7	97.8	98.4	100	96.4	97.8	98.4	Putative paraquat-inducible protein B	pqiB	Transport/membrane
NMA1928	NMO1488	GONO1197	NLA6110	NMB1670	NMC1588	NGK_1543	NMCC_1581	99.3	96.3	97.7	98.8	99.3	96.3	98.6	Putative paraquat-inducible protein A	pqiA	Transport/membrane
NMA1927	NMO1487	GONO1196	NLA6120	NMB1669	NMC1587	NGK_1541	NMCC_1580	98.6	93.5	96.2	95.7	98.7	93.5	99	heme oxygenase	hemO	Intermediary metabolism
NMA1923	NMO1484	GONO1193	NLA6190	NMB1664	NMC1582	NGK_1535	NMCC_1575	99.1	97.6	97.8	97.6	98	97.6	99.1	Col	col	Synthesis/degradation of macromolecules
NMA1921	NMO1483	GONO1191	NLA6200	NMB1663	NMC1581	NGK_1533	NMCC_1573	97.3	97.4	98.9	98.1	98.1	97.7	97.7	conserved hypothetical protein		conserved hypothetical
NMA1920	NMO1482	GONO1190	NLA6210	NMB1662	NMC1580	NGK_1532	NMCC_1572	99	99.5	99.5	99.5	99	99.5	99.5	adenine phosphoribosyltransferase	apt	Intermediary metabolism
NMA1919	NMO1481	GONO1189	NLA6220	NMB1661	NMC1579	NGK_1531	NMCC_1571	99.5	96.6	99	99.5	99	96.6	99.5	guanylate kinase	gmk	Intermediary metabolism
NMA1918	NMO1480	GONO1188	NLA6230	NMB1660	NMC1578	NGK_1530	NMCC_1570	100	100	100	100	100	100	98.5	DNA-directed RNA polymerase omega chain	rpoZ	Information transfer
NMA1917	NMO1479	GONO1187	NLA6240	NMB1659	NMC1577	NGK_1529	NMCC_1569	98.6	97.2	97.4	98.9	98.3	97.4	99	guanosine-3',5'-bis(diphosphate)3'-pyrophophohydrolase	spoT	Regulation/signal transduction
NMA1916	NMO1478	GONO1186	NLA6260	NMB1658	NMC1576	NGK_1528	NMCC_1568	99.2	96.7	94.7	96.2	99	96.7	98.6	putative flavoprotein		Intermediary metabolism
NMA1912	NMO1474	GONO1181	NLA6290	NMB1655	NMC1571	NGK_1520	NMCC_1558	98.3	97.7	92.3	99.3	99	97.7	98.3	hypothetical adenine-specific methylase		Information transfer
NMA1911	NMO1473	GONO1180	NLA6300	NMB1654	NMC1570	NGK_1519	NMCC_1556	99.6	98.4	98.8	98	99.2	98.4	98	putative periplasmic protein		Transport/membrane
NMA1909	NMO1472	GONO1179	NLA6310	NMB1653	NMC1569	NGK_1518	NMCC_1555	98.9	97.8	96.7	98.9	98.9	97.8	98.9	conserved hypothetical protein		conserved hypothetical
NMA1908	NMO1471	GONO1178	NLA6320	NMB1652	NMC1568	NGK_1517	NMCC_1554	98.2	98.2	98	98.7	98.9	98.2	98.4	conserved hypothetical protein		conserved hypothetical
NMA1906	NMO1470	GONO1176	NLA6330	NMB1651	NMC1567	NGK_1514	NMCC_1552	98.3	98.6	99.4	98.9	99.1	98.9	98.9	alanine racemase	alr	Intermediary metabolism
NMA1903	NMO1467	GONO1173	NLA6350	NMB1649	NMC1564	NGK_1509	NMCC_1549	96.9	93.2	97.5	97.5	97.3	93.8	97.9	disulfide bond formation protein b (disulfide oxidoreductase)	dsbB	Energy metabolism
NMA1901	NMO1465	GONO1171	NLA6370	NMB1647	NMC1562	NGK_1507	NMCC_1547	100	97.7	98.3	99.6	100	98.1	99.8	putative sodium:alanine symporter		Transport/membrane
NMA1899	NMO1463	GONO1169	NLA6400	NMB1645	NMC1559	NGK_1505	NMCC_1545	98.4	93.7	86.2	97.1	98.6	93.5	98.3	putative integral membrane protein		Transport/membrane
NMA1898	NMO1462	GONO1168	NLA6410	NMB1644	NMC1558	NGK_1504	NMCC_1544	98.1	96.4	90.4	98	98.5	96.4	98.7	putative integral membrane protein		Transport/membrane
NMA1897	NMO1461	GONO1167	NLA6420	NMB1643	NMC1557	NGK_1503	NMCC_1543	98.3	94.8	95.6	98.2	98.2	95.3	98.6	initiation factor IF2	infB	Information transfer
NMA1896	NMO1460	GONO1166	NLA6430	NMB1642	NMC1556	NGK_1502	NMCC_1542	99.2	98.8	96.2	100	99.6	98.8	99.4	N utilisation substance protein A	nusA	Information transfer
NMA1894	NMO1458	GONO1164	NLA6450	NMB1640	NMC1554	NGK_1500	NMCC_1540	99.5	95.9	89.1	99.5	99.5	96.7	99.5	phosphoserine aminotransferase	serC	Intermediary metabolism
NMA1891	NMO1455	GONO1162	NLA6470	NMB1637	NMC1552	NGK_1497	NMCC_1537	100	97.8	90.8	100	100	97.8	100	Predicted nitroreductase		Energy metabolism
NMA1886	NMO1451	GONO1159	NLA6500	NMB1622	NMC1548	NGK_1489	NMCC_1531	98.5	99.3	99.1	98.4	99.3	98.9	98.5	nitric oxide reductase	nor	Energy metabolism
NMA1819	NMO1449	GONO1158	NLA6510	NMB1620	NMC1546	NGK_1488	NMCC_1529	98.2	96.4	91.9	98.5	98.5	96.2	98.5	conserved hypothetical protein		conserved hypothetical
NMA1818	NMO1448	GONO1157	NLA6520	NMB1619	NMC1545	NGK_1487	NMCC_1528	95.5	94	97	98.5	98.5	94	99.2	hypothetical protein		Unknown
NMA1817	NMO1445	GONO1055	NLA6530	NMB1618	NMC1544	NGK_2020	NMCC_1527	96.6	95.9	95.9	99.3	96.6	95.9	96.6	ribonuclease HI	rnhA	Synthesis/degradation of macromolecules
NMA1815	NMO1443	GONO1053	NLA6550	NMB1616	NMC1538	NGK_2018	NMCC_1525	98.9	96.6	97.4	97	98.9	96.6	100	phosphomethylpyrimidine kinase	thiD	Intermediary metabolism
NMA1813	NMO1441	GONO1047	NLA6580	NMB1614	NMC1535	NGK_2011	NMCC_1520	100	99.8	98.7	100	100	99.8	99.8	potassium uptake protein	trkA	Transport/membrane
NMA2015	NMO1572	GONO1350	NLA6640	NMB0470	NMC1679	NGK_1757	NMCC_1672	99.8	99	62.8	99.8	99.8	98.8	99.6	putative integral membrane transport protein		Transport/membrane
NMA1811	NMO1439	GONO1046	NLA6750	NMB1612	NMC1533	NGK_2006	NMCC_1518	99.3	97.4	97.8	98.5	98.9	97.4	99.3	histidine-binding periplasmic protein	hisJ	Transport/membrane
NMA1810	NMO1438	GONO1045	NLA6760	NMB1611	NMC1532	NGK_2005	NMCC_1517	97.6	97.6	100	96.4	97.6	97.6	97.6	hypothetical protein		Unknown
NMA1809	NMO1437	GONO1044	NLA6770	NMB1610	NMC1531	NGK_2004	NMCC_1516	99.6	90.6	85.2	95.3	93.3	90.6	99.6	hypothetical protein		Unknown
NMA1808	NMO1436	GONO1043	NLA6780	NMB1609	NMC1530	NGK_2002	NMCC_1515	98.7	96.9	98.5	98.2	98.5	97.4	100	O-succinylhomoserine sulfhydrolase	metZ	Intermediary metabolism
NMA1806	NMO1433	GONO1147	NLA6800	NMB1608	NMC1528	NGK_0245	NMCC_1513	98.8	95.6	94.4	99.2	97.2	95.6	100	conserved hypothetical protein		conserved hypothetical
NMA1802	NMO1430	GONO1145	NLA6830	NMB1605	NMC1525	NGK_0247	NMCC_1510	98.3	97.6	99	98.4	99	97.6	98.4	DNA topoisomerase IV subunit A	parC	Information transfer
NMA1801	NMO1429	GONO1144	NLA6840	NMB1604	NMC1524	NGK_0248	NMCC_1509	97.8	98.2	98.7	98.7	97.8	98.2	97.8	phosphoglycerate mutase	gpm	Energy metabolism
NMA1788	NMO1423	GONO1140	NLA6900	NMB1595	NMC1518	NGK_0251	NMCC_1505	97.9	97.6	96	97.7	97.8	97.7	99.9	alanyl-tRNA synthetase	alaS	Information transfer
NMA1786	NMO1422	GONO1139	NLA6910	NMB1594	NMC1516	NGK_0253	NMCC_1504	99.7	97.3	98.4	99.7	99.7	97.3	98.7	putative polyamine permease substrate-binding protein		Transport/membrane
NMA1785	NMO1421	GONO1138	NLA6920	NMB1593	NMC1515	NGK_0255	NMCC_1503	98.3	97	97	99.7	99.3	97	99.3	conserved hypothetical protein		conserved hypothetical
NMA1783	NMO1419	GONO1136	NLA6940	NMB1591	NMC1513	NGK_0256	NMCC_1501	100	93.1	94.4	100	99.7	94	99	AraC-family transcriptional regulator		Information transfer
NMA1782	NMO1418	GONO1135	NLA6950	NMB1590	NMC1512	NGK_0257	NMCC_1500	100	99.1	98.2	99.1	100	100	100	conserved hypothetical protein		conserved hypothetical
NMA1779	NMO1416	GONO1133	NLA6970	NMB1588	NMC1509	NGK_0260	NMCC_1498	98.9	92.5	95.2	97.9	100	92	99.5	CDP-diacylglycerol--glycerol-3-phosphate3-phosphatidyltransferase	pgsA	Transport/membrane
NMA1778	NMO1415	GONO1132	NLA6980	NMB1587	NMC1508	NGK_0261	NMCC_1491	99.7	96.9	90	99.4	100	97.1	99.4	putative secreted protease		Transport/membrane
NMA1773	NMO1412	GONO1129	NLA6990	NMB1584	NMC1504	NGK_0264	NMCC_1488	99.3	97.9	87.5	99.7	100	97.9	97.9	hypothetical protein		Unknown
NMA1772	NMO1411	GONO1128	NLA7000	NMB1583	NMC1503	NGK_0265	NMCC_1487	100	99.2	86.5	100	100	98	100	imidazoleglycerol-phosphate dehydratase	hisB	Intermediary metabolism
NMA1771	NMO1410	GONO1127	NLA7010	NMB1582	NMC1502	NGK_0266	NMCC_1486	99.2	91.9	86.9	98.6	100	91.9	100	histidinol-phosphate aminotransferase	hisC	Intermediary metabolism
NMA1770	NMO1409	GONO1126	NLA7020	NMB1581	NMC1501	NGK_0267	NMCC_1485	99.8	98.8	97	99.8	99.8	98.8	99.5	histidinol dehydrogenase	hisD	Intermediary metabolism
NMA1769	NMO1408	GONO1125	NLA7030	NMB1580	NMC1500	NGK_0268	NMCC_1484	99.3	95	92.2	100	100	95	100	hypothetical protein		Unknown
NMA1768	NMO1407	GONO1124	NLA7040	NMB1579	NMC1499	NGK_0269	NMCC_1483	100	98.6	94.4	100	100	98.6	100	ATP phosphoribosyltransferase	hisG	Intermediary metabolism
NMA1767	NMO1406	GONO1123	NLA7050	NMB1578	NMC1498	NGK_0270	NMCC_1482	98.6	97.2	88.6	99.5	99.5	97.7	99.1	putative lipoprotein		Transport/membrane
NMA1766	NMO1388	GONO1122	NLA7060	NMB1577	NMC1497	NGK_0273	NMCC_1480	99.5	99.1	93.9	99.8	99.1	99.3	99.7	acetolactate synthase isozyme III large subunit	ilvI	Intermediary metabolism
NMA1765	NMO1387	GONO1121	NLA7070	NMB1576	NMC1496	NGK_0274	NMCC_1479	100	100	98.8	100	100	100	100	acetolactate synthase isozyme III small subunit	ilvH	Intermediary metabolism
NMA1764	NMO1386	GONO1120	NLA7080	NMB1575	NMC1495	NGK_0275	NMCC_1478	100	99	84.5	100	99	99	100	conserved hypothetical protein		conserved hypothetical
NMA1763	NMO1385	GONO1119	NLA7090	NMB1574	NMC1494	NGK_0276	NMCC_1477	99.7	99.1	89.6	99.7	99.7	99.1	99.7	ketol-acid reductoisomerase	ilvC	Intermediary metabolism
NMA1762	NMO1384	GONO1118	NLA7100	NMB1573	NMC1493	NGK_0277	NMCC_1476	98.2	97.6	94.9	99.4	99.1	97.6	99.1	ornithine transcarbamoylase	argF	Intermediary metabolism
NMA1761	NMO1383	GONO1117	NLA7110	NMB1572	NMC1492	NGK_0278	NMCC_1475	99.8	98.7	98.1	99.9	99.7	98.7	99.9	aconitate hydratase	acnB	Energy metabolism
NMA1760	NMO1382	GONO1115	NLA7120	NMB1571	NMC1491	NGK_0280	NMCC_1474	99.7	95.2	85.7	99.7	99.4	94.9	99.7	onserved hypothetical integral membrane protein		Transport/membrane
NMA1759	NMO1381	GONO1114	NLA7130	NMB1570	NMC1490	NGK_0281	NMCC_1472	99.7	98.7	93	98.7	99.7	98.7	100	onserved hypothetical integral membrane protein		Transport/membrane
NMA1758	NMO1380	GONO1113	NLA7140	NMB1569	NMC1489	NGK_0283	NMCC_1473	97.9	94.7	95.1	96.9	98.9	94.7	97.6	aminopeptidase A	pepA	Synthesis/degradation of macromolecules
NMA1757	NMO1379	GONO1112	NLA7150	NMB1568	NMC1488	NGK_0284	NMCC_1471	97.9	93.2	73.1	99.3	95.9	93.8	98.6	DNA polymerase III chi subunit	holC	Information transfer
NMA1756	NMO1378	GONO1111	NLA7160	NMB1567	NMC1487	NGK_0285	NMCC_1470	98.5	97.4	96.3	99.6	97.4	96.7	99.3	putative peptidyl-prolyl isomerase		Information transfer
NMA1755	NMO1377	GONO1110	NLA7170	NMB1566	NMC1486	NGK_0286	NMCC_1469	97.6	98.1	96.6	96.2	97.6	98.1	98.6	phosphoribosylglycinamide transformylase	purN	Intermediary metabolism
NMA1754	NMO1376	GONO1109	NLA7180	NMB1565	NMC1485	NGK_0287	NMCC_1468	100	97.8	92.4	100	99.1	97.8	99.5	hypothetical protein		Unknown
NMA1751	NMO1373	GONO1107	NLA7200	NMB1563	NMC1481	NGK_0289	NMCC_1465	100	98.7	99.6	100	100	98.7	99.6	putative gntR-family transcriptional regulator		Information transfer
NMA1750	NMO1372	GONO1106	NLA7210	NMB1562	NMC1480	NGK_0291	NMCC_1464	97.3	94	92.7	97.3	96.7	93.7	99.7	hypothetical integral membrane protein		Transport/membrane
NMA1749	NMO1371	GONO1105	NLA7220	NMB1561	NMC1479	NGK_0292	NMCC_1463	97.3	94.9	99.2	96.1	96.5	94.2	100	glycerol 3-phosphate regulon repressor	glpR	Regulation/signal transduction
NMA1748	NMO1370	GONO1104	NLA7230	NMB1560	NMC1478	NGK_0294	NMCC_1462	98.4	97.2	97.2	98.8	98.4	97.4	99.8	glutaminyl-tRNA synthetase	glnS	Information transfer
NMA1747	NMO1369	GONO1103	NLA7240	NMB1559	NMC1477	NGK_0295	NMCC_1461	97.5	93.1	97.8	94.7	98.7	92.8	98.4	glutathione synthetase	gshB	Intermediary metabolism
NMA1746	NMO1368	GONO1102	NLA7250	NMB1558	NMC1475	NGK_0296	NMCC_1460	96.9	95.3	100	96.1	96.9	96.1	96.1	diacylglycerol kinase	dgk	Intermediary metabolism
NMA1745	NMO1367	GONO1101	NLA7260	NMB1557	NMC1474	NGK_0297	NMCC_1459	98.1	96.8	98.7	96.8	97.5	97.5	96.2	hypothetical protein		Unknown
NMA1744	NMO1366	GONO1100	NLA7270	NMB1556	NMC1473	NGK_0298	NMCC_1458	97.8	96.3	97.7	97.5	97.5	96.6	97.3	tRNA(5-methylaminomethyl-2-thiouridylate)-methyl transferase	trmU	Information transfer
NMA1743	NMO1365	GONO1099	NLA7280	NMB1555	NMC1472	NGK_0299	NMCC_1457	98.9	96	97.3	99.6	97.7	96.2	98.4	long-chain-fatty-acid--CoA-ligase	fadD	Degradation of small molecules
NMA1742	NMO1364	GONO1098	NLA7300	NMB1554	NMC1471	NGK_0301	NMCC_1456	100	98.2	98.3	99.1	99.8	98.2	99.3	CTP synthase	pyrG	Intermediary metabolism
NMA1737	NMO1358	GONO0909	NLA7390	NMB1538	NMC1466	NGK_0790	NMCC_1446	100	99.4	99.8	99.5	100	99.2	100	RNA polymerase sigma factor	rpoD	Regulation/signal transduction
NMA1736	NMO1357	GONO0908	NLA7400	NMB1537	NMC1465	NGK_0791	NMCC_1445	99.3	98.8	98.5	97.3	96.8	98.5	98.4	DNA primase	dnaG	Information transfer
NMA1735	NMO1356	GONO0907	NLA7410	NMB1536	NMC1464	NGK_0792	NMCC_1444	99.2	98.1	97.3	99.2	99.6	98.3	99.5	preprotein translocase SecA subunit	secA	cell processes
NMA1733	NMO1354	GONO0905	NLA7430	NMB1533	NMC1462	NGK_0795	NMCC_1441	96.7	96.2	88.7	96.7	96.7	96.2	97.3	H.8 outer membrane protein		Transport/membrane
NMA1732	NMO1353	GONO0904	NLA7440	NMB1532	NMC1461	NGK_0796	NMCC_1440	91.7	91	90.5	91.7	92.3	91.6	92.3	conserved hypothetical protein		conserved hypothetical
NMA1731	NMO1352	GONO0903	NLA7450	NMB1531	NMC1460	NGK_0797	NMCC_1439	100	94.7	97.1	100	97.1	94.7	100	conserved hypothetical protein		conserved hypothetical
NMA1730	NMO1351	GONO0902	NLA7460	NMB1530	NMC1459	NGK_0798	NMCC_1438	97.1	96.1	96.6	97.1	98.2	96.9	99.7	succinyl-diaminopimelate desuccinylase	dapE	Intermediary metabolism
NMA1728	NMO1349	GONO0900	NLA7490	NMB1528	NMC1457	NGK_0801	NMCC_1436	97.6	93.1	89.6	95.5	95.2	91.7	99.6	putative methylated-DNA-protein-cysteine methyltransferase		Information transfer
NMA1727	NMO1348	GONO0899	NLA7500	NMB1527	NMC1456	NGK_0802	NMCC_1433	98.5	96.7	96.4	98.8	100	96.4	100	ADP-heptose:LPS heptosyltransferase II	rfaF	Transport/membrane
NMA1726	NMO1347	GONO0898	NLA7510	NMB1526	NMC1455	NGK_0803	NMCC_1432	100	99.3	98.6	100	100	99.3	100	small protein B homolog	smpB	Information transfer
NMA1724	NMO1345	GONO0897	NLA7540	NMB1524	NMC1453	NGK_0808	NMCC_1431	99.1	97.4	93.4	97.4	99.6	97.8	99.6	putative oxidoreductase		Intermediary metabolism
NMA1722	NMO1343	GONO0894	NLA7570	NMB1522	NMC1451	NGK_0811	NMCC_1428	100	96.3	96.3	100	100	96.3	100	putative peptidyl-prolyl isomerase		Information transfer
NMA1721	NMO1342	GONO0893	NLA7580	NMB1521	NMC1450	NGK_0813	NMCC_1427	98.1	97.5	97	96.7	98.9	97.1	97.8	putative transferase		Intermediary metabolism
NMA1720	NMO1341	GONO0892	NLA7590	NMB1520	NMC1449	NGK_0814	NMCC_1426	98.1	98.1	98.7	99.4	99.4	98.1	97.4	conserved hypothetical protein		conserved hypothetical
NMA1719	NMO1340	GONO0891	NLA7600	NMB1519	NMC1448	NGK_0815	NMCC_1425	99.5	98.2	98.9	99.3	99.2	98.2	99.2	putative disulphide isomerase		Information transfer
NMA1718	NMO1339	GONO0890	NLA7610	NMB1518	NMC1447	NGK_0817	NMCC_1423	99.7	98.8	97.3	99.7	99.8	98.8	100	acetate kinase	ackA1	Energy metabolism
NMA1716	NMO1337	GONO0888	NLA7630	NMB1516	NMC1445	NGK_0821	NMCC_1421	100	96.7	91.5	100	100	94.4	100	putative inner membrane protein		Transport/membrane
NMA1715	NMO1336	GONO0887	NLA7640	NMB1515	NMC1444	NGK_0822	NMCC_1420	98.4	97	94.7	99.5	99.3	96.6	99.1	putative inner membrane protein		Transport/membrane
NMA1713	NMO1334	GONO0885	NLA7660	NMB1513	NMC1442	NGK_0824	NMCC_1418	99.6	92.6	86	98.3	98.3	93.4	95.6	2-c-methyl-d-erythritol 4-phosphate cytidylyltransferase (ec 2.7.7.60)	ispD	Intermediary metabolism
NMA1712	NMO1333	GONO0884	NLA7670	NMB1512	NMC1441	NGK_0825	NMCC_1417	95	98.8	98.8	99.4	99.4	98.8	99.4	2-c-methyl-d-erythritol 2,4-cyclodiphosphate synthase (ec 4.6.1.12) (mecps) (mecdp-synthase)	ispF	Intermediary metabolism
NMA1711	NMO1332	GONO0883	NLA7680	NMB1511	NMC1440	NGK_0826	NMCC_1416	100	98.7	97.8	99.1	99.1	98.7	100	ribose 5-phosphate isomerase A	rpiA	Energy metabolism
NMA1710	NMO1331	GONO0882	NLA7690	NMB1510	NMC1439	NGK_0827	NMCC_1415	100	96.1	91.5	100	100	96.6	99	putative nuclease		Synthesis/degradation of macromolecules
NMA1709	NMO1330	GONO0881	NLA7710	NMB1509	NMC1438	NGK_0828	NMCC_1414	100	99.2	94.8	100	100	99.2	99.5	putative binding-protein-dependent transport systems inner membrane protein		Transport/membrane
NMA1707	NMO1328	GONO0879	NLA7730	NMB1506	NMC1436	NGK_0832	NMCC_1411	97.2	94.8	96	97.7	97.7	94.9	97.9	arginyl-tRNA synthetase	argS	Information transfer
NMA1706	NMO1327	GONO0878	NLA7740	NMB1505	NMC1435	NGK_0833	NMCC_1410	99.5	97.1	98.8	98.3	98.3	97.3	98.3	nicotinic acid phosphoribosyltransferase	pncB	Intermediary metabolism
NMA1705	NMO1326	GONO0877	NLA7750	NMB1504	NMC1433	NGK_0834	NMCC_1409	98.9	93.3	89.1	97.9	98.6	93.3	97.5	segregation and condensation protein A	scpA	cell processes
NMA1704	NMO1325	GONO0876	NLA7770	NMB1501	NMC1432	NGK_0836	NMCC_1408	96.1	95.3	86.8	98.4	99.6	95.7	100	conserved hypothetical protein		conserved hypothetical
NMA1703	NMO1324	GONO0875	NLA7780	NMB1500	NMC1431	NGK_0837	NMCC_1407	99.4	98.7	97.4	99.4	100	98.7	100	conserved hypothetical protein		conserved hypothetical
NMA1702	NMO1323	GONO0874	NLA7790	NMB1499	NMC1430	NGK_0838	NMCC_1406	99.2	95.5	94.6	99.6	100	95.5	100	ribonuclease PH	rph	Synthesis/degradation of macromolecules
NMA1701	NMO1322	GONO0872	NLA7800	NMB1498	NMC1429	NGK_0840	NMCC_1405	99.5	98.5	99.3	99.8	99.5	98.5	99.1	aspartate kinase	lysC	Intermediary metabolism
NMA1700	NMO1321	GONO0869	NLA7810	NMB1497	NMC1428	NGK_0844	NMCC_1403	96.9	95.9	94.3	97.3	96.5	97	96.9	Putative TonB-dependent receptor protein		Transport/membrane
NMA1698	NMO1318	GONO0961	NLA7830	NMB1493	NMC1426	NGK_0716	NMCC_1401	99.7	98	99.1	99.3	99.6	98.3	99.4	putative integral membrane protein (CstA-like)		Transport/membrane
NMA1696	NMO1316	GONO0958	NLA7860	NMB1488	NMC1423	NGK_0720	NMCC_1399	98.3	96.4	97.1	95.4	97.3	96.4	97.7	succinate semialdehyde dehydrogenase	gabD	Intermediary metabolism
NMA1694	NMO1314	GONO0956	NLA7880	NMB1485	NMC1420	NGK_0723	NMCC_1396	99.2	98.1	97.5	99.4	99.6	98.3	98.8	conserved hypothetical integral membrane protein		Transport/membrane
NMA1693	NMO1313	GONO0955	NLA7890	NMB1484	NMC1419	NGK_0724	NMCC_1395	98.4	88.7	97.6	98	96.4	88.7	97.6	SurE protein	surE	Intermediary metabolism
NMA1692	NMO1312	GONO0954	NLA7900	NMB1483	NMC1418	NGK_0725	NMCC_1394	95.9	78.7	75.3	96.6	95.4	78.4	96.6	putative membrane peptidase		Transport/membrane
NMA1691	NMO1311	GONO0953	NLA7920	NMB1482	NMC1417	NGK_0727	NMCC_1393	99.4	98.1	98.8	97.5	99.4	98.1	98.8	putative acyl-CoA hydrolase		Intermediary metabolism
NMA1684	NMO1303	GONO0946	NLA7990	NMB1473	NMC1410	NGK_0738	NMCC_1385	99.8	97.5	98	99.3	99.5	97.5	99.8	probable aminotransferase		Intermediary metabolism
NMA1683	NMO1302	GONO0945	NLA8000	NMB1472	NMC1409	NGK_0739	NMCC_1384	99.7	99.3	93.8	99.4	99.7	99	99.4	ClpB protein	clpB	Synthesis/degradation of macromolecules
NMA1682	NMO1301	GONO0944	NLA8010	NMB1471	NMC1408	NGK_0741	NMCC_1383	98.5	96.1	97.9	97.6	98.5	96.1	97.3	tryptophanyl-tRNA synthetase	trpS	Information transfer
NMA1679	NMO1298	GONO0940	NLA8050	NMB1467	NMC1405	NGK_0745	NMCC_1380	99.2	97.8	99.2	99.6	99.2	98.2	99	exopolyphosphatase		Intermediary metabolism
NMA1674	NMO1294	GONO0936	NLA8110	NMB1462	NMC1401	NGK_0753	NMCC_1375	98.6	97.6	99	98.1	98.6	97.6	98.6	putative transglycosylase		Transport/membrane
NMA1673	NMO1293	GONO0935	NLA8120	NMB1461	NMC1400	NGK_0754	NMCC_1374	98.9	94.6	97.2	98	98.5	95	99.3	putative integral membrane transporter		Transport/membrane
NMA1672	NMO1292	GONO0934	NLA8130	NMB1460	NMC1398	NGK_0755	NMCC_1373	100	98.9	98.9	100	100	98.3	99.4	single-stranded binding protein	ssb	Information transfer
NMA1671	NMO1291	GONO0933	NLA8670	NMB1459	NMC1397	NGK_0757	NMCC_1372	99	97.4	97.1	99	99	96.3	99.3	conserved membrane protein		Transport/membrane
NMA1670	NMO1290	GONO0932	NLA8680	NMB1458	NMC1396	NGK_0758	NMCC_1371	100	98.1	97.6	99.1	99.8	97.8	99.6	fumarate hydratase class II	fumC	Energy metabolism
NMA1669	NMO1289	GONO0931	NLA8710	NMB1457	NMC1395	NGK_0759	NMCC_1370	98.6	96.5	97.6	99.2	98.2	96.5	98.3	transketolase	tkt	Energy metabolism
NMA1668	NMO1288	GONO0929	NLA8720	NMB1454	NMC1394	NGK_0762	NMCC_1368	100	97.4	97.4	99.8	99.8	97.4	100	putative ferredoxin		Energy metabolism
NMA1667	NMO1287	GONO0928	NLA8730	NMB1453	NMC1393	NGK_0763	NMCC_1367	98.9	96.7	96.7	100	100	96.7	98.4	putative inner membrane protein		Transport/membrane
NMA1666	NMO1286	GONO0927	NLA8740	NMB1452	NMC1392	NGK_0766	NMCC_1366	99.2	97.2	99	98.9	99.2	97.2	99.5	conserved hypothetical protein		conserved hypothetical
NMA1664	NMO1284	GONO0679	NLA8770	NMB1450	NMC1389	NGK_1143	NMCC_1362	99.6	97.3	96.9	98.1	97.7	97.3	97.3	putative ferredoxin NADP+ reductase		Energy metabolism
NMA1611	NMO1236	GONO0660	NLA9240	NMB1394	NMC1333	NGK_1177	NMCC_1309	99.1	95.8	97.6	100	99.5	95.3	99.1	2-keto-4-hydroxyglutarate aldolase	eda	Energy metabolism
NMA1610	NMO1235	GONO0661	NLA9250	NMB1393	NMC1332	NGK_1176	NMCC_1308	99.2	97.5	96.7	99.2	97.4	97.5	99	phosphogluconate dehydratase	edd	Energy metabolism
NMA1609	NMO1234	GONO0662	NLA9260	NMB1392	NMC1331	NGK_1174	NMCC_1307	97.9	95.2	90.6	98.8	98.8	95.4	98.8	glucose 6-phosphate 1-dehydrogenase	gdh	Energy metabolism
NMA1608	NMO1233	GONO0663	NLA9270	NMB1391	NMC1330	NGK_1173	NMCC_1306	100	97	85.3	100	100	97	98.7	6-phosphogluconolactonase	pgl	Energy metabolism
NMA1607	NMO1232	GONO0664	NLA9280	NMB1390	NMC1329	NGK_1172	NMCC_1305	100	93.3	92.4	100	100	93.6	100	glucokinase	glk	Degradation of small molecules
NMA1605	NMO1231	GONO0665	NLA9290	NMB1389	NMC1328	NGK_1171	NMCC_1304	100	97.9	96.5	100	100	97.9	100	putative transcriptional regulator		Information transfer
NMA1604	NMO1230	GONO0666	NLA9300	NMB1388	NMC1326	NGK_1169	NMCC_1303	99.3	98.4	97.1	99.3	98.4	98.2	99.3	glucose-6-phosphate isomerase	pgi1	Energy metabolism
NMA1237	NMO0945	GONO0807	NLA9330	NMB1016	NMC1007	NGK_0924	NMCC_0959	99.5	95	93.5	99.5	99.5	94.5	100	hypothetical protein		Unknown
NMA1244	NMO0948	GONO0804	NLA9350	NMB1018	NMC1010	NGK_0929	NMCC_0962	100	98.8	95	99.4	100	98.8	100	hypothetical protein		Unknown
NMA1245	NMO0949	GONO0803	NLA9360	NMB1019	NMC1011	NGK_0930	NMCC_0963	94.7	90.7	92.6	94.2	97.1	91.8	95	putative phosphoribosylaminoimidazole carboxylase ATPase subunit	purK	Intermediary metabolism
NMA1247	NMO0952	GONO0800	NLA9380	NMB1021	NMC1013	NGK_0933	NMCC_0965	98.8	95.7	97.6	99.6	99	95.7	99.2	putative anthranilate synthase component I	trpE	Intermediary metabolism
NMA1249	NMO0954	GONO0798	NLA9390	NMB1051	NMC1015	NGK_0935	NMCC_0966	98.4	96.5	96.2	97	98.4	96.5	98.1	putative ABC transporter ATP-binding protein	abcZ	Transport/membrane
NMA1250	NMO0955	GONO0797	NLA9400	NMB1052	NMC1016	NGK_0936	NMCC_0967	99.5	94.9	94.4	100	100	94.9	100	DedA protein ortholog	dedA	Transport/membrane
NMA1254	NMO0956	GONO0794	NLA9410	NMB1055	NMC1017	NGK_0939	NMCC_0971	98.3	97.6	98.8	99	98.6	97.6	99.5	putative serine hydroxymethyltransferase	glyA	Intermediary metabolism
NMA1259	NMO0962	GONO0791	NLA9450	NMB1060	NMC1022	NGK_0944	NMCC_0976	95.4	96.6	98.5	95.1	100	96.6	96.6	putative fructose-1,6-bisphosphatase	fbp	Intermediary metabolism
NMA1260	NMO0963	GONO0788	NLA9460	NMB1061	NMC1024	NGK_0947	NMCC_0977	97.9	97.9	96.8	97.9	96.1	96.8	97.5	conserved hypothetical protein		conserved hypothetical
NMA1261	NMO0964	GONO0787	NLA9470	NMB1062	NMC1026	NGK_0948	NMCC_0978	93.5	98.5	92.5	92	95	98.5	93.5	putative integral membrane protein		Transport/membrane
NMA1262	NMO0965	GONO0786	NLA9480	NMB1063	NMC1027	NGK_0949	NMCC_0979	99.2	98.3	99.2	99.2	99.2	98.3	99.2	putative dihydroneopterin aldolase	folB	Intermediary metabolism
NMA1264	NMO0967	GONO0784	NLA9500	NMB1065	NMC1029	NGK_0952	NMCC_0983	95.8	94.1	93.3	95.8	95.8	94.1	96.6			Transport/membrane
NMA1265	NMO0968	GONO0783	NLA9510	NMB1066	NMC1030	NGK_0953	NMCC_0984	98.2	96.4	92	98.2	98.2	96	98.2	putative integral membrane protein		Transport/membrane
NMA1266	NMO0969	GONO0782	NLA9520	NMB1067	NMC1031	NGK_0955	NMCC_0985	97.7	96.9	75.3	97.9	97.6	96.8	98.1	protein CrcB homologue	crcB	Transport/membrane
NMA1267	NMO0971	GONO0781	NLA9530	NMB1068	NMC1032	NGK_0956	NMCC_0986	98.6	96.2	95.2	98.1	97.9	96.2	98.3	putative gamma-glutamyl phosphate reductase	proA	Intermediary metabolism
NMA1270	NMO0973	GONO0780	NLA9550	NMB1070	NMC1034	NGK_0960	NMCC_0988	99.4	97.5	91.5	99.2	99.4	97.3	99.8	putative 2-isopropylmalate synthase	leuA	Intermediary metabolism
NMA1272	NMO0974	GONO0779	NLA9560	NMB1071	NMC1035	NGK_0961	NMCC_0989	98.6	95	95.9	99.1	99.5	95	100	hypothetical protein		Unknown
NMA1273	NMO0975	GONO0778	NLA9570	NMB1072	NMC1036	NGK_0962	NMCC_0990	98.6	96.5	92.2	98.2	99.3	96.5	99.3	putative prolipoprotein diacylglyceryl transferase	lgt	Transport/membrane
NMA1274	NMO0976	GONO0777	NLA9580	NMB1073	NMC1037	NGK_0963	NMCC_0991	98.7	97.6	95.7	97.6	97.1	97.6	98.7	putative carboxypeptidase		Transport/membrane
NMA1275	NMO0977	GONO0776	NLA9590	NMB1074	NMC1038	NGK_0964	NMCC_0992	99.7	97.7	99	99.7	99	97.3	98.7	putative acetylglutamate kinase	argB	Intermediary metabolism
NMA1278	NMO0979	GONO0774	NLA9610	NMB1075	NMC1039	NGK_0967	NMCC_0994	100	97.3	97.7	98.2	99.1	97.3	95.5	conserved hypothetical protein		conserved hypothetical
NMA1279	NMO0980	GONO0773	NLA9620	NMB1076	NMC1040	NGK_0968	NMCC_0995	99.5	97.7	99.1	99.5	98.8	97.7	98.8	hypothetical protein		Unknown
NMA1332	NMO0983	GONO0771	NLA9640	NMB1162	NMC1063	NGK_0973	NMCC_1044	100	96.7	94.9	100	100	96.7	99.5	putative periplasmic protein		Transport/membrane
NMA1335	NMO0985	GONO0770	NLA9660	NMB1164	NMC1066	NGK_0975	NMCC_1046	98.7	94.2	86.1	100	100	93.7	100	putative periplasmic protein		Transport/membrane
NMA1336	NMO0986	GONO0769	NLA9670	NMB1165	NMC1067	NGK_0976	NMCC_1047	98.3	95.8	95.8	96.7	97.1	95.8	98.7	putative oxidoreductase		Intermediary metabolism
NMA1338	NMO0987	GONO0768	NLA9680	NMB1166	NMC1068	NGK_0977	NMCC_1048	97.9	97.1	96.3	98.2	98.9	97	97.5	putative oxidoreductase		Intermediary metabolism
NMA1339	NMO0989	GONO0767	NLA9690	NMB1130	NMC1069	NGK_0978	NMCC_1049	94.5	96.2	95.8	98.3	97.6	96.2	96.6	putative poly-isoprenyl transferase		Intermediary metabolism
NMA1341	NMO0992	GONO0764	NLA9710	NMB1132	NMC1071	NGK_0981	NMCC_1052	98.9	98.4	96.8	99.5	100	96.9	100	hypothetical protein		Unknown
NMA1344	NMO0994	GONO0762	NLA9730	NMB1172	NMC1073	NGK_0983	NMCC_1054	98.2	98.2	97.3	100	98.2	98.2	98.2	putative ferredoxin	fdx	Energy metabolism
NMA1347	NMO0996	GONO0761	NLA9750	NMB1175	NMC1076	NGK_0987	NMCC_1056	98.5	95.4	92.3	100	98.5	95.4	98.5	conserved hypothetical protein		conserved hypothetical
NMA1348	NMO0997	GONO0760	NLA9760	NMB1176	NMC1077	NGK_0988	NMCC_1057	100	96.2	85	100	100	96.2	100	conserved hypothetical protein		conserved hypothetical
NMA1349	NMO0998	GONO0759	NLA9770	NMB1177	NMC1078	NGK_0989	NMCC_1058	100	99.1	95.6	99.7	99.7	99.1	99.4	putative acetyl-CoA carboxylase carboxyl transferase subunit	accA	Intermediary metabolism
NMA1350	NMO0999	GONO0758	NLA9780	NMB1177A	NMC1080	NGK_0990	NMCC_1059	96.5	92.5	93.7	99.8	98.1	92.3	93.7	hypothetical protein		Unknown
NMA1355	NMO1001	GONO0755	NLA9810	NMB1144	NMC1084	NGK_0994	NMCC_1064	75.2	83.2	68.3	90.1	95	84.2	99	putative periplasmic protein		Transport/membrane
NMA1356	NMO1002	GONO0754	NLA9820	NMB1183	NMC1085	NGK_0995	NMCC_1065	95.2	95	94.8	95.2	95.9	95	97.4	putative UDP-N-acetylmuramate:L-alanyl- gamma-D-glutamyl-meso-diaminopimelate ligase	mpl	Transport/membrane
NMA1358	NMO1003	GONO0752	NLA9830	NMB1146	NMC1087	NGK_0996	NMCC_1066	99.1	97.7	95.7	99.1	98.6	97.7	98.9	putative biotin synthase	bioB	Intermediary metabolism
NMA1361	NMO1006	GONO0748	NLA9870	NMB1150	NMC1090	NGK_0999	NMCC_1068	98.7	98.2	97.7	98.9	99.2	98.1	98.9	putative dihydroxy-acid dehydratase	ilvD	Intermediary metabolism
NMA1368	NMO1013	GONO0746	NLA9940	NMB1196	NMC1097	NGK_1006	NMCC_1076	96.3	94.3	95	95	98.2	95.4	95.1	putative membrane protein		Transport/membrane
NMA1369	NMO1014	GONO0745	NLA9950	NMB1197	NMC1098	NGK_1007	NMCC_1077	94.9	93.2	95.6	94.6	94.9	93.2	95.7	hypothetical protein		Unknown
NMA1370	NMO1015	GONO0744	NLA9960	NMB1199	NMC1099	NGK_1008	NMCC_1078	99.7	99.2	99.5	99.8	99.2	99.2	99.6	putative GTP-binding protein	typA	Regulation/signal transduction
NMA1371	NMO1016	GONO0742	NLA9980	NMB1200	NMC1102	NGK_1010	NMCC_1082	96.5	93	92.4	97.1	97.3	92.9	96.9	putative ribonuclease	vacB	Synthesis/degradation of macromolecules
NMA1372	NMO1017	GONO0740	NLA9990	NMB1201	NMC1103	NGK_1012	NMCC_1084	99.6	98.4	99.2	99.6	99.6	98.8	99.6	putative inosine-5'-monophosphate dehydrogenase	guaB	Intermediary metabolism
NMA1374	NMO1018	GONO0739	NLA10000	NMB1203	NMC1104	NGK_1013	NMCC_1086	98.1	95.3	97.1	98.6	96.4	95.4	97.7	putative [protein-PII] uridylyltransferase	glnD	Intermediary metabolism
NMA1375	NMO1019	GONO0738	NLA10010	NMB1204	NMC1106	NGK_1014	NMCC_1087	100	98.1	100	100	99.1	98.1	99.1	putative transcriptional regulator		Information transfer
NMA1376	NMO1020	GONO0736	NLA10020	NMB1206	NMC1107	NGK_1016	NMCC_1088	96.8	100	100	100	96.8	99.4	98.7	putative bacterioferritin B	bfrB	Transport/membrane
NMA1377	NMO1021	GONO0735	NLA10030	NMB1207	NMC1108	NGK_1017	NMCC_1089	99.4	98.7	98.7	99.4	98.7	99.4	98.6	putative bacterioferritin A	bfrA	Transport/membrane
NMA1378	NMO1022	GONO0734	NLA10190	NMB1216	NMC1110	NGK_1019	NMCC_1095	100	99.7	99.1	99.7	100	99.7	99.7	lipoyl synthase	lipA	Intermediary metabolism
NMA1379	NMO1023	GONO0733	NLA10200	NMB1217	NMC1111	NGK_1020	NMCC_1096	98.4	96.8	95.8	99.5	96.8	96.8	99.5	putative lipoate-protein ligase B	lipB	Intermediary metabolism
NMA1380	NMO1024	GONO0732	NLA10210	NMB1218	NMC1112	NGK_1021	NMCC_1098	100	97.8	98.9	100	98.9	97.8	98.6	conserved hypothetical protein		conserved hypothetical
NMA1381	NMO1025	GONO0730	NLA10220	NMB1219	NMC1113	NGK_1023	NMCC_1099	99.4	97.8	91.6	99.2	99.7	97.5	99.2	putative integral membrane protein		Transport/membrane
NMA1384	NMO1028	GONO0727	NLA10270	NMB1222	NMC1116	NGK_1026	NMCC_1101	98.2	95.4	95.4	98.6	98.6	95.4	99.1	putative lipoprotein		Transport/membrane
NMA1391	NMO1037	GONO0724	NLA10300	NMB1225	NMC1125	NGK_1093	NMCC_1105	96.5	94.2	91.8	96.5	97.1	94.2	98.2	putative periplasmic protein		Transport/membrane
NMA1395	NMO1040	GONO0720	NLA10340	NMB1228	NMC1128	NGK_1097	NMCC_1109	100	98.4	96.6	100	98.4	98.4	98.6	putative homoserine dehydrogenase	hom	Intermediary metabolism
NMA1396	NMO1041	GONO0719	NLA10350	NMB1229	NMC1129	NGK_1098	NMCC_1110	97.9	93.8	93.8	95.8	98.6	93.8	95.8	putative membrane protein		Transport/membrane
NMA1397	NMO1042	GONO0718	NLA10360	NMB1230	NMC1130	NGK_1099	NMCC_1111	100	97.8	96.6	100	100	97.8	100	putative DNA-binding protein	hupB	Information transfer
NMA1398	NMO1043	GONO0716	NLA10370	NMB1231	NMC1131	NGK_1101	NMCC_1112	98.8	97.7	95.7	98.5	97.8	97.8	97.8	putative ATP-dependent protease	lon	Synthesis/degradation of macromolecules
NMA1401	NMO1045	GONO0713	NLA10390	NMB1233	NMC1133	NGK_1106	NMCC_1114	98.5	95	96.2	99.1	97.8	95.2	98.4	exodeoxyribonuclease V alpha subunit	recD	Synthesis/degradation of macromolecules
NMA1402	NMO1046	GONO0712	NLA10400	NMB1234	NMC1134	NGK_1107	NMCC_1115	98.7	95.7	97.4	99.1	96.9	95.7	98.7	putative ABC-transporter ATP-binding protein		Transport/membrane
NMA1403	NMO1047	GONO0711	NLA10410	NMB1235	NMC1135	NGK_1108	NMCC_1116	98.8	97.8	98.3	98.8	99.3	98.3	99.5	Putative lipoprotein releasing system transmembrane protein		Transport/membrane
NMA1406	NMO1050	GONO0709	NLA10430	NMB1237	NMC1137	NGK_1111	NMCC_1118	99	94.1	98.8	99	99	94.1	99	putative recombination protein	recR	Information transfer
NMA1407	NMO1051	GONO0708	NLA10440	NMB1238	NMC1138	NGK_1112	NMCC_1119	99.8	96.1	96.5	99.8	99.6	96.3	98.6	putative peptidyl-prolyl cis-trans isomerase		Information transfer
NMA1408	NMO1052	GONO0707	NLA10450	NMB1239	NMC1139	NGK_1113	NMCC_1121	96	93.5	92.2	98.4	96	93.5	77.8	conserved hypothetical protein		conserved hypothetical
NMA1409	NMO1053	GONO0706	NLA10460	NMB1240	NMC1140	NGK_1114	NMCC_1120	99.6	99.1	99.4	99.4	99.8	99.1	99.1	putative ABC-transporter ATP-binding protein		Transport/membrane
NMA1410	NMO1054	GONO0705	NLA10470	NMB1241	NMC1142	NGK_1115	NMCC_1122	98.5	95.6	95.9	99.5	98.6	95.9	97.8	putative tRNA nucleotidyltransferase	cca	Information transfer
NMA1411	NMO1055	GONO0703	NLA10480	NMB1242	NMC1143	NGK_1117	NMCC_1123	99	98	97.1	99	99	99	99	hypothetical protein		Unknown
NMA1412	NMO1056	GONO0702	NLA10490	NMB1243	NMC1144	NGK_1118	NMCC_1124	98.8	97.4	99.7	98.8	98.8	97.4	98.8	putative Holliday junction DNA helicase	ruvB	Information transfer
NMA1413	NMO1057	GONO0700	NLA10500	NMB1244	NMC1145	NGK_1119	NMCC_1125	97.1	95.2	92.4	97.1	96.7	95.6	96.7	putative ribulose-phosphate 3-epimerase	rpe	Energy metabolism
NMA1415	NMO1059	GONO0698	NLA10520	NMB1246	NMC1147	NGK_1121	NMCC_1127	99.3	94.4	97.9	99	99	94.8	99.3	conserved hypothetical protein		conserved hypothetical
NMA1416	NMO1060	GONO0697	NLA10530	NMB1247	NMC1148	NGK_1122	NMCC_1128	98.6	97.7	89.8	98.6	98.6	97.7	98.5	putative riboflavin synthase alpha subunit	ribC	Information transfer
NMA1418	NMO1062	GONO0695	NLA10550	NMB1249	NMC1150	NGK_1124	NMCC_1130	97.8	86.9	86.9	96.9	94.7	86.8	95.5	putative two-component system sensor kinase		Regulation/signal transduction
NMA1419	NMO1063	GONO0694	NLA10560	NMB1250	NMC1151	NGK_1125	NMCC_1131	99.1	99.5	98.6	100	99.1	99.5	98.2	putative two-component system response regulator		Regulation/signal transduction
NMA1421	NMO1065	GONO0491	NLA10580	NMB1252	NMC1152	NGK_1406	NMCC_1133	99.4	96.2	98	99.4	99.4	96.2	100	putative phosphoribosylformylglycinamidine cyclo-ligase	purM	Intermediary metabolism
NMA1424	NMO1067	GONO1027	NLA10590	NMB1253	NMC1154	NGK_1474	NMCC_1136	94.2	85.3	79.5	89.3	87.6	85.3	89.8	hypothetical protein		Unknown
NMA1425	NMO1068	GONO1028	NLA10600	NMB1254	NMC1155	NGK_1475	NMCC_1137	97	95.4	95.9	95.4	95.4	95.4	95.4	putative GTP cyclohydrolase II	ribA	Intermediary metabolism
NMA1429	NMO1070	GONO0655	NLA10630	NMB1256	NMC1157	NGK_1194	NMCC_1139	98.6	97.5	98.3	98.3	98.3	97.5	98.6	putative bifunctional 3,4-dihydroxy-2-butanone 4-phosphate synthase/GTP cyclohydrolase II	ribB	Intermediary metabolism
NMA1433	NMO1076	GONO0647	NLA10680	NMB1258	NMC1159	NGK_1202	NMCC_1143	97.7	96.1	95.2	98.9	98.2	96.1	97.2	putative AAA ATPase		Transport/membrane
NMA1439	NMO1081	GONO0644	NLA10710	NMB1047	NMC1164	NGK_1216	NMCC_1148	95.1	89.4	89.4	95.1	95.1	89.4	95.1	putative lipoprotein		Transport/membrane
NMA1440	NMO1082	GONO0643	NLA10720	NMB1046	NMC1165	NGK_1217	NMCC_1149	97.7	97.4	98.1	97.4	98.1	97.4	98.1	putative threonine synthase	thrC	Intermediary metabolism
NMA1441	NMO1083	GONO0642	NLA10730	NMB1045	NMC1166	NGK_1218	NMCC_1150	98.9	96.2	97.3	97.7	98.1	96.6	98.5	hypothetical protein		Unknown
NMA1442	NMO1084	GONO0641	NLA10740	NMB1044	NMC1168	NGK_1219	NMCC_1151	100	98.4	99.2	100	100	98.1	99.6	putative ferredoxin--NADP reductase	fpr	Energy metabolism
NMA1444	NMO1086	GONO0639	NLA10750	NMB1042	NMC1170	NGK_1221	NMCC_1153	99	94.5	94.3	99.8	98.3	94.7	97.9	putative P-type cation-transporting ATPase		Transport/membrane
NMA1445	NMO1087	GONO0638	NLA10760	NMB1041	NMC1171	NGK_1222	NMCC_1154	98.1	97.6	91.3	98.9	98.4	98.1	98.4	GTP-binding protein		Regulation/signal transduction
NMA1446	NMO1088	GONO0637	NLA10770	NMB1040	NMC1172	NGK_1223	NMCC_1155	99.5	93	92.5	99.3	99.3	93	99.8	putative periplasmic protein		Transport/membrane
NMA1447	NMO1089	GONO0636	NLA10780	NMB1039	NMC1173	NGK_1224	NMCC_1156	99.2	96.7	99.6	99.2	99.2	97.1	99.2	conserved hypothetical protein		conserved hypothetical
NMA1448	NMO1090	GONO0635	NLA10790	NMB1038	NMC1174	NGK_1225	NMCC_1157	97.8	98.2	95.6	98.7	99.1	98.2	100	putative DNA repair protein	radC	Information transfer
NMA1449	NMO1091	GONO0634	NLA10800	NMB1037	NMC1175	NGK_1226	NMCC_1158	98.7	97.4	97.1	98.9	98.2	97.1	99.2	putative glutamate-cysteine ligase	gshA	Intermediary metabolism
NMA1450	NMO1092	GONO0633	NLA10810	NMB1036	NMC1176	NGK_1227	NMCC_1159	99.6	96.2	96.8	99.4	99.6	96.4	99.1	putative 3-isopropylmalate dehydratase large subunit	leuC	Intermediary metabolism
NMA1451	NMO1093	GONO0632	NLA10820	NMB1035	NMC1178	NGK_1228	NMCC_1160	98.8	96.4	95.2	100	100	96.4	98.8	putative lipoprotein		Transport/membrane
NMA1452	NMO1094	GONO0631	NLA10830	NMB1034	NMC1179	NGK_1229	NMCC_1161	98.6	97.7	98.1	99.1	99.1	97.7	99.5	putative 3-isopropylmalate dehydratase small subunit	leuD	Intermediary metabolism
NMA1454	NMO1096	GONO0629	NLA10850	NMB1032	NMC1181	NGK_1231	NMCC_1163	99.2	98.4	98.8	97.1	98.4	98.4	97.9	type II restriction endonuclease		Information transfer
NMA1456	NMO1097	GONO0628	NLA10860	NMB1031	NMC1182	NGK_1232	NMCC_1164	98.3	97.2	98	98.3	98	97.2	98.3	3-isopropylmalate dehydrogenase	leuB	Intermediary metabolism
NMA1457	NMO1098	GONO0519	NLA10870	NMB1030	NMC1183	NGK_1370	NMCC_1165	97.3	93	96.8	97.3	96.8	93	97.3	putative periplasmic protein		Transport/membrane
NMA1459	NMO1099	GONO0517	NLA10880	NMB1029	NMC1185	NGK_1372	NMCC_1166	99.4	98.3	97.8	99.6	99.1	98.7	98.9	putative aspartate ammonia-lyase	aspA	Intermediary metabolism
NMA1460	NMO1100	GONO0513	NLA10890	NMB1028	NMC1186	NGK_1377	NMCC_1167	99.7	95.5	97.3	97.9	97.6	95.5	97.9	putative integral membrane protein		Transport/membrane
NMA1461	NMO1101	GONO0512	NLA10900	NMB1027	NMC1188	NGK_1378	NMCC_1168	94.4	88.3	90.8	100	97.5	89.2	96.7	putative dnaJ-family protein		cell processes
NMA1462	NMO1102	GONO0511	NLA10910	NMB1026	NMC1189	NGK_1379	NMCC_1170	98.1	98.1	99.4	99.4	96.2	98.1	98.7	putative YbaK/prolyl-tRNA synthetase associated protein		Information transfer
NMA1464	NMO1104	GONO0509	NLA10930	NMB1024	NMC1191	NGK_1381	NMCC_1171	93.1	92.4	92.7	94.1	92	92.4	92.7	hypothetical protein		Unknown
NMA1465	NMO1105	GONO0508	NLA10940	NMB1023	NMC1192	NGK_1382	NMCC_1172	97.5	97.8	98.4	98.4	97.2	97.8	97.5	hypothetical protein		Unknown
NMA1469	NMO1106	GONO0505	NLA10980	NMB1262	NMC1195	NGK_1385	NMCC_1174	98.4	93.5	94.6	95.1	94.1	94.1	98.4	peptidyl-prolyl cis-trans isomerase A	ppiA	Information transfer
NMA1470	NMO1107	GONO0504	NLA10990	NMB1263	NMC1196	NGK_1386	NMCC_1175	98.4	98.1	98.1	98	99	98.1	99.7	CobW-related protein		Intermediary metabolism
NMA1472	NMO1109	GONO0502	NLA11010	NMB1267	NMC1198	NGK_1388	NMCC_1177	98.7	94.7	94.7	98.7	98.7	94.7	98.7	putative protein-tyrosine-phosphatase		Regulation/signal transduction
NMA1474	NMO1111	GONO0501	NLA11020	NMB1269	NMC1200	NGK_1390	NMCC_1179	98.1	96.2	98.4	98.6	98.1	96.2	98.4	hypothetical protein		Unknown
NMA1478	NMO1114	GONO0499	NLA11070	NMB1273	NMC1203	NGK_1398	NMCC_1183	96.7	93.9	97.1	97.3	96	95.6	96.9	PacA	pacA	Transport/membrane
NMA1479	NMO1115	GONO0498	NLA11080	NMB1274	NMC1204	NGK_1399	NMCC_1184	95.7	95.1	96.3	96.3	95.4	94.5	94.8	PacB	pacB	Transport/membrane
NMA1480	NMO1116	GONO0497	NLA11090	NMB1275	NMC1205	NGK_1400	NMCC_1185	95	93.5	95.2	98	98.2	93.7	94.2	putative periplasmic protein		Transport/membrane
NMA1482	NMO1117	GONO0495	NLA11100	NMB1276	NMC1207	NGK_1402	NMCC_1187	99	97.9	98.5	98.3	98.6	98.1	97.9	putative acyl-CoA ligase		Intermediary metabolism
NMA1483	NMO1118	GONO0494	NLA11110	NMB1277	NMC1208	NGK_1403	NMCC_1188	99.2	98.6	99.1	99.4	99.1	98.6	99.5	transmembrane transport protein BCCT family		Transport/membrane
NMA1485	NMO1120	GONO0582	NLA11120	NMB1278	NMC1210	NGK_1287	NMCC_1190	99.4	97.6	99.1	99.1	99.1	97.6	99.5	site-specific recombinase	gcr	Information transfer
NMA1488	NMO1122	GONO0581	NLA11130	NMB1279	NMC1212	NGK_1288	NMCC_1191	98.8	95.8	95.8	99.4	97.6	95.8	99.4	murein hydrolase	mltB	Transport/membrane
NMA1490	NMO1123	GONO0579	NLA11140	NMB1280	NMC1213	NGK_1290	NMCC_1193	97.1	95.7	97.1	98.3	98.8	95.7	99.2	putative acyl-coA dehydrogenase		Degradation of small molecules
NMA1491	NMO1124	GONO0578	NLA11170	NMB1281	NMC1214	NGK_1292	NMCC_1194	92.8	90.7	87.4	91.2	91.6	90.8	91.5	transcription-repair coupling factor	mfd	Information transfer
NMA1493	NMO1126	GONO0574	NLA11200	NMB1283	NMC1218	NGK_1296	NMCC_1196	97.5	97.9	96.4	97.9	97.1	97.9	97.5	2-dehydro-deoxyphosphooctonate aldolase	kdsA	Transport/membrane
NMA1494	NMO1127	GONO0573	NLA11210	NMB1284	NMC1219	NGK_1297	NMCC_1197	95.9	93.8	93.2	95.2	94.5	93.8	95.9	hypothetical protein		Unknown
NMA1495	NMO1128	GONO0572	NLA11220	NMB1285	NMC1220	NGK_1298	NMCC_1198	99.5	98.8	98.2	99.8	99.1	98.8	99.5	enolase	eno	Energy metabolism
NMA1496	NMO1129	GONO0571	NLA11230	NMB1286	NMC1221	NGK_1299	NMCC_1199	100	100	93.5	100	100	100	100	cell division protein FtsB homolog	ftsB	Information transfer
NMA1498	NMO1131	GONO0569	NLA11250	NMB1288	NMC1223	NGK_1301	NMCC_1201	99.7	98.9	98.7	99.7	99.7	98.9	99.5	ribonucleoside diphosphate reductase I beta chain	nrdB	Intermediary metabolism
NMA1501	NMO1133	GONO0568	NLA11270	NMB1291	NMC1226	NGK_1302	NMCC_1204	99.3	98.7	98.7	99.2	98.7	98.4	99.6	ribonucleotide reductase I alpha chain	nrdA	Intermediary metabolism
NMA1503	NMO1134	GONO0567	NLA11280	NMB1293	NMC1229	NGK_1304	NMCC_1206	95.1	94.2	94.2	96.1	96.1	94.2	96.1	hypothetical membrane protein		Transport/membrane
NMA1504	NMO1135	GONO0566	NLA11290	NMB1294	NMC1231	NGK_1305	NMCC_1207	97.6	97.6	96.1	99.2	98.8	97.6	99.2	1-acyl-sn-glycerol-3-phosphate acyltransferase (EC 2.3.1.51)		Transport/membrane
NMA1505	NMO1136	GONO0565	NLA11300	NMB1295	NMC1232	NGK_1306	NMCC_1208	98.2	96	97.5	97.1	99.3	96	99.6	formamidopyrimidine-DNA glycosylase	fpg	Information transfer
NMA1506	NMO1137	GONO0564	NLA11310	NMB1296	NMC1233	NGK_1307	NMCC_1209	98.2	93.7	91.9	98.2	100	93.7	97.1	hypothetical protein		Unknown
NMA1507	NMO1138	GONO0563	NLA11320	NMB1297	NMC1234	NGK_1308	NMCC_1210	99.1	96.7	82.7	98.8	99.2	97	99.5	putative membrane bound murein transglycosylase		Transport/membrane
NMA1508	NMO1139	GONO0562	NLA11330	NMB1298	NMC1235	NGK_1309	NMCC_1211	99.1	96.5	93.9	100	98.3	96.5	99.6	putative ribosomal small subunit pseudouridine synthase		Information transfer
NMA1515	NMO1142	GONO0559	NLA11360	NMB1301	NMC1238	NGK_1313	NMCC_1214	99.6	99.8	97.1	99.6	99.5	99.8	99.8	30S ribosomal protein S1	rpsA	Information transfer
NMA1516	NMO1143	GONO0558	NLA11370	NMB1302	NMC1239	NGK_1314	NMCC_1215	100	100	100	100	100	100	98.9	integration host factor beta-subunit	ihfB	Information transfer
NMA1517	NMO1144	GONO0557	NLA11380	NMB1303	NMC1240	NGK_1315	NMCC_1216	100	99.3	96.3	100	100	99.3	100	putative transcriptional regulator		Information transfer
NMA1519	NMO1146	GONO0556	NLA11400	NMB1305	NMC1242	NGK_1318	NMCC_1218	99.6	94	94.9	99.3	99.6	94.2	98.8	esterase D	esd	Degradation of small molecules
NMA1520	NMO1147	GONO0555	NLA11410	NMB1306	NMC1243	NGK_1319	NMCC_1219	99	98.2	97.4	100	100	98.2	99.7	putative nucleotide-binding protein		Regulation/signal transduction
NMA1522	NMO1149	GONO0553	NLA11430	NMB1308	NMC1245	NGK_1322	NMCC_1221	99.7	97.8	96.2	99.7	99.7	97.8	98.6	conserved hypothetical protein		conserved hypothetical
NMA1523	NMO1150	GONO0552	NLA11440	NMB1309	NMC1246	NGK_1323	NMCC_1222	99.6	98.8	97.6	99.6	100	98.3	99.6	putative lipoprotein		Transport/membrane
NMA1524	NMO1151	GONO0551	NLA11450	NMB1310	NMC1247	NGK_1324	NMCC_1223	99.8	97.1	98.6	98.8	99.8	97.1	100	4-hydroxy-3-methylbut-2-en-1-yl diphosphate synthase (ec 1.17.4.3) (1- hydroxy-2-methyl-2-(e)-butenyl 4-diphosphate synthase)	ispG	Intermediary metabolism
NMA1525	NMO1152	GONO0550	NLA11460	NMB1312	NMC1248	NGK_1325	NMCC_1224	99.5	99	98.1	97.7	99	99	99	endopeptidase	clpP	Synthesis/degradation of macromolecules
NMA1526	NMO1153	GONO0549	NLA11470	NMB1313	NMC1250	NGK_1326	NMCC_1225	98.9	96.3	95.9	99.1	98.6	96.8	99.3	trigger factor	tig	cell processes
NMA1527	NMO1154	GONO0548	NLA11480	NMB1314	NMC1251	NGK_1328	NMCC_1226	98.2	96.6	89.3	97.9	98	96.5	98.1	ftsK-like cell division/stress response protein		Information transfer
NMA1528	NMO1155	GONO0547	NLA11490	NMB1315	NMC1252	NGK_1329	NMCC_1227	99.3	98.5	96.3	99.5	99.3	98.5	99.5	uracil permease	uraA	Transport/membrane
NMA1532	NMO1158	GONO0544	NLA11530	NMB1318	NMC1255	NGK_1333	NMCC_1231	100	100	98.4	100	100	100	100	phosphatidylserine synthase	pss	Transport/membrane
NMA1533	NMO1159	GONO0543	NLA11540	NMB1319	NMC1256	NGK_1334	NMCC_1232	98.5	97	89.6	99.2	97.4	96.6	97.8	conserved hypothetical integral membrane protein		Transport/membrane
NMA1534	NMO1160	GONO0542	NLA11550	NMB1320	NMC1257	NGK_1337	NMCC_1235	99.3	97.3	97.3	99.3	98.7	97.3	98.7	50S ribosomal protein L9	rplI	Information transfer
NMA1535	NMO1161	GONO0541	NLA11560	NMB1321	NMC1258	NGK_1338	NMCC_1236	100	100	100	100	100	100	100	30S ribosomal protein S18	rpsR	Information transfer
NMA1536	NMO1162	GONO0540	NLA11570	NMB1322	NMC1259	NGK_1339	NMCC_1237	98	92	96	99	99	96	95	primosomal replication protein	priB	Information transfer
NMA1537	NMO1163	GONO0539	NLA11580	NMB1323	NMC1260	NGK_1340	NMCC_1238	100	95.9	98.4	99.2	100	95.1	100	30S ribosomal protein S6	rpsF	Information transfer
NMA1538	NMO1164	GONO0538	NLA11590	NMB1324	NMC1261	NGK_1341	NMCC_1239	99.7	99.1	99.4	99.7	99.7	99.1	99.6	thioredoxin reductase	trxB	Intermediary metabolism
NMA1539	NMO1165	GONO0537	NLA11600	NMB1325	NMC1262	NGK_1342	NMCC_1240	95.9	94.5	94.1	94.9	94.5	94.6	94.2	putative cation-transporting ATPase		Transport/membrane
NMA1540	NMO1166	GONO0536	NLA11610	NMB1326	NMC1263	NGK_1343	NMCC_1241	98.2	97	97.9	97.4	98.1	96.8	97.6	excinuclease ABC subunit C	uvrC	Information transfer
NMA1542	NMO1168	GONO0535	NLA11630	NMB1328	NMC1267	NGK_1346	NMCC_1243	97.5	95	95.8	98.7	97.1	96.2	95.4	tRNA (guanine-n(7)-)-methyltransferase (ec 2.1.1.33) (tRNA(m7g46)- methyltransferase)	trmB	Information transfer
NMA1545	NMO1171	GONO0533	NLA11650	NMB1331	NMC1269	NGK_1349	NMCC_1244	99.7	98.4	97.9	97.3	98.7	98.7	97.5	excinuclease ABC subunit B	uvrB	Information transfer
NMA1546	NMO1172	GONO0532	NLA11670	NMB1332	NMC1270	NGK_1351	NMCC_1245	100	98.6	96.5	99.6	98.8	98.4	99.8	putative carboxy-terminal processing protease		Transport/membrane
NMA1547	NMO1173	GONO0531	NLA11680	NMB1333	NMC1271	NGK_1352	NMCC_1246	98.8	96.7	74	99	99.8	97	99.7	putative peptidase		Transport/membrane
NMA1549	NMO1174	GONO0530	NLA11690	NMB1335	NMC1273	NGK_1354	NMCC_1248	100	94.1	84.9	99.5	97.8	94.1	100	hypothetical lipoprotein		Transport/membrane
NMA1550	NMO1175	GONO0529	NLA11700	NMB1336	NMC1274	NGK_1355	NMCC_1249	98.9	97.3	89	97.8	98.9	97.3	96.7	conserved hypothetical protein		conserved hypothetical
NMA1551	NMO1176	GONO0528	NLA11710	NMB1337	NMC1275	NGK_1356	NMCC_1250	99.3	96.7	91.4	99.3	99.3	97.4	98	conserved hypothetical protein		conserved hypothetical
NMA1552	NMO1177	GONO0527	NLA11720	NMB1338	NMC1276	NGK_1357	NMCC_1251	99.1	93.6	93.1	99.1	96.3	93.6	96.8	putative hydrolase		Degradation of small molecules
NMA1553	NMO1178	GONO0526	NLA11740	NMB1339	NMC1277	NGK_1358	NMCC_1252	98.8	97	96.8	97.4	98.2	97.2	97.7	prolyl-tRNA synthetase	proS	Information transfer
NMA1554	NMO1179	GONO0525	NLA11750	NMB1341	NMC1278	NGK_1359	NMCC_1254	99.3	99.2	97.6	99.7	99.4	99.2	99.7	pyruvate dehydrogenase subunit	pdhC	Energy metabolism
NMA1555	NMO1180	GONO0524	NLA11760	NMB1342	NMC1279	NGK_1360	NMCC_1255	99.1	96.1	97.2	99.3	97.4	95	98.3	dihydrolipoamide acetyltransferase component of pyruvate dehydrogenase complex	aceF	Energy metabolism
NMA1556	NMO1181	GONO0522	NLA11770	NMB1344	NMC1280	NGK_1362	NMCC_1256	98.7	96.6	97.3	97.1	97.1	96.6	96.8	dihydrolipoamide dehydrogenase (E3 component of pyruvate and 2-oxoglutarate dehydrogenase complexes)	lpdA	Transport/membrane
NMA1557	NMO1182	GONO0521	NLA11780	NMB1345	NMC1281	NGK_1363	NMCC_1257	97.5	93.9	95.5	98	96.7	93.9	98	putative secreted protein		Transport/membrane
NMA1559	NMO1184	GONO0625	NLA11800	NMB1347	NMC1283	NGK_1235	NMCC_1259	97.7	98.5	96.6	99.6	99.2	98.9	100	inositol monophosphate family protein		Intermediary metabolism
NMA1560	NMO1185	GONO0624	NLA11810	NMB1348	NMC1284	NGK_1237	NMCC_1260	95.5	92.6	93.7	100	100	92.6	100	SpoU methylase family protein		Information transfer
NMA1561	NMO1186	GONO0623	NLA11820	NMB1349	NMC1285	NGK_1238	NMCC_1261	95.1	80.8	90.4	92.3	98.3	80.4	95.2	hypothetical protein		Unknown
NMA1563	NMO1187	GONO0622	NLA11830	NMB1351	NMC1286	NGK_1239	NMCC_1262	97.8	95.2	95.7	95.9	97.8	95.2	97.6	SUN-family protein		Information transfer
NMA1565	NMO1189	GONO0619	NLA11850	NMB1353	NMC1288	NGK_1242	NMCC_1264	96.6	96.4	94.9	98.4	98.4	96.2	99.8	putative aldehyde dehydrogenase		Intermediary metabolism
NMA1566	NMO1190	GONO0618	NLA11860	NMB1354	NMC1289	NGK_1243	NMCC_1265	96.8	98.2	96.4	99.1	98.3	96.9	98.2	conserved integral membrane protein		Transport/membrane
NMA1568	NMO1192	GONO0616	NLA11880	NMB1356	NMC1291	NGK_1245	NMCC_1267	95.6	95.8	95.2	97.9	97.5	95.6	97.7	Glu-tRNAGln amidotransferase subunit A	gatA	Information transfer
NMA1569	NMO1193	GONO0615	NLA11890	NMB1357	NMC1292	NGK_1246	NMCC_1268	97.7	96.1	98.4	99	100	95.8	99.4	hypothetical membrane protein		Transport/membrane
NMA1570	NMO1194	GONO0614	NLA11900	NMB1358	NMC1293	NGK_1247	NMCC_1269	95.6	96.4	95.8	97.5	96.2	96.4	96.2	Glu-tRNAGln amidotransferase subunit B	gatB	Information transfer
NMA1571	NMO1195	GONO0613	NLA11910	NMB1359	NMC1294	NGK_1248	NMCC_1270	94.6	93.5	92.6	95.5	95.8	93.8	96.4	iron/sulphur-binding oxidoreductase		Intermediary metabolism
NMA1572	NMO1196	GONO0612	NLA11920	NMB1360	NMC1295	NGK_1250	NMCC_1271	99.5	97.1	99.5	99	100	97.1	99	pyridoxamine-5'-phosphate oxidase	pdxH	Intermediary metabolism
NMA1574	NMO1198	GONO0610	NLA12040	NMB1362	NMC1297	NGK_1252	NMCC_1273	98.6	98.1	98.2	99.4	98.8	97.9	98.8	putative integral membrane transporter		Transport/membrane
NMA1575	NMO1199	GONO0609	NLA12050	NMB1363	NMC1298	NGK_1254	NMCC_1274	96.5	95.3	95.6	96.2	98.7	95.3	94.2	exonuclease VII large subunit	xseA	Synthesis/degradation of macromolecules
NMA1576	NMO1200	GONO0608	NLA12060	NMB1364	NMC1299	NGK_1255	NMCC_1275	97.3	96.3	98.5	98.2	98.9	96.3	96.2	NH(3)-dependent NAD synthetase	nadE	Intermediary metabolism
NMA1578	NMO1202	GONO0606	NLA12080	NMB1366	NMC1301	NGK_1258	NMCC_1277	93.6	99.1	99.1	94.5	94.5	99.1	100	thioredoxin I	trxA	Energy metabolism
NMA1579	NMO1206	GONO0605	NLA12110	NMB1367	NMC1302	NGK_1260	NMCC_1278	97.5	95.9	94.9	98.4	98	95.9	96.5	conserved integral membrane protein		Transport/membrane
NMA1580	NMO1207	GONO0604	NLA12120	NMB1368	NMC1303	NGK_1261	NMCC_1279	98.3	96.5	97.4	99.1	98.5	96.5	98.1	putative ATP-dependent RNA helicase		Information transfer
NMA1581	NMO1208	GONO0602	NLA12130	NMB1369	NMC1304	NGK_1263	NMCC_1281	99.5	96.2	98.4	98.9	99.5	96.2	98.9	putative membrane lipoprotein		Transport/membrane
NMA1582	NMO1209	GONO0601	NLA12140	NMB1370	NMC1305	NGK_1264	NMCC_1282	98.8	95.8	96.4	99.5	99.5	95.8	99.4	hypothetical protein		Unknown
NMA1584	NMO1210	GONO0600	NLA12150	NMB1371	NMC1306	NGK_1267	NMCC_1283	99.5	96.7	96	96.5	96.5	96.7	98.7	acetylornithine aminotransferase	argD	Intermediary metabolism
NMA1585	NMO1211	GONO0599	NLA12160	NMB1372	NMC1307	NGK_1268	NMCC_1284	99.5	94.2	98.3	99.5	99.3	94.4	99.5	ATP-dependent Clp protease ATP-binding subunit	clpX	Synthesis/degradation of macromolecules
NMA1586	NMO1212	GONO0598	NLA12170	NMB1373	NMC1308	NGK_1269	NMCC_1285	98.4	94.3	99.2	98.4	98.4	95.9	99.2	ribosomal-binding factor A	rbfA	Information transfer
NMA1588	NMO1214	GONO0596	NLA12190	NMB1374	NMC1309	NGK_1271	NMCC_1286	95.4	94.1	97.7	95.7	95.7	94.4	95.4	tRNA pseudouridine synthase B	truB	Information transfer
NMA1591	NMO1216	GONO0594	NLA12220	NMB1376	NMC1311	NGK_1274	NMCC_1289	95.5	93.4	93.4	89.4	99	93.5	93.2	putative type III restriction/modification system enzyme		Information transfer
NMA1592	NMO1217	GONO0593	NLA12230	NMB1377	NMC1312	NGK_1275	NMCC_1290	99.7	98.7	99	99.7	99.7	99	100	L-lactate dehydrogenase	lldA	Energy metabolism
NMA1593	NMO1218	GONO0591	NLA12240	NMB1378	NMC1314	NGK_1277	NMCC_1291	100	98	100	100	100	98	100	putative transcriptional regulator		Information transfer
NMA1594	NMO1219	GONO0590	NLA12250	NMB1379	NMC1315	NGK_1278	NMCC_1293	99	97.3	98	94.8	99.3	97.3	98.8	NifS-like aminotransferase		Intermediary metabolism
NMA1596	NMO1221	GONO0588	NLA12260	NMB1380	NMC1317	NGK_1281	NMCC_1295	100	100	100	98.4	100	100	100	NifU-like protein		Intermediary metabolism
NMA1597	NMO1222	GONO0587	NLA12270	NMB1381	NMC1318	NGK_1282	NMCC_1296	100	98.1	99.1	100	100	98.1	100	HesB-like protein		Intermediary metabolism
NMA1599	NMO1224	GONO0584	NLA12290	NMB1384	NMC1320	NGK_1285	NMCC_1298	99.6	97.6	95.4	99.6	99.7	97.6	99.6	DNA gyrase subunit A	gyrA	Information transfer
NMA1202	NMO0903	GONO0812	NLA12330	NMB0994	NMC0981	NGK_0918	NMCC_0937	97	93.7	97.2	98.6	100	93.4	98.3	putative acyl-CoA dehydrogenase		Degradation of small molecules
NMA1205	NMO0906	GONO0816	NLA12360	NMB0997	NMC0984	NGK_0915	NMCC_0940	99.3	97.3	97.9	98.4	99.5	97.5	99.4	putative D-lactate dehydrogenase	dld	Energy metabolism
NMA1206	NMO0907	GONO0819	NLA12390	NMB0998	NMC0985	NGK_0912	NMCC_0942	98.2	97.6	99.1	98.4	99	97.5	98.5	putative oxidoreductase		Intermediary metabolism
NMA1207	NMO0908	GONO0820	NLA12400	NMB0999	NMC0986	NGK_0911	NMCC_0943	96.4	95.8	90.7	94.3	97.9	95.8	97.9	trna-dihydrouridine synthase c (ec 1.-.-.-)	dusC	Information transfer
NMA1643	NMO1263	GONO0824	NLA12430	NMB1430	NMC1365	NGK_0905	NMCC_1341	100	99.4	99.4	99.4	100	99.4	100	transcription elongation factor	greA	Information transfer
NMA1644	NMO1264	GONO0825	NLA12440	NMB1432	NMC1366	NGK_0903	NMCC_1342	96.8	94.5	94.9	97	96.1	94.7	98.7	5-enolpyruvoylshikimate-3-phosphate synthase	aroA	Intermediary metabolism
NMA1645	NMO1265	GONO0826	NLA12450	NMB1433	NMC1367	NGK_0902	NMCC_1343	99.4	97.7	85.5	100	99.4	97.7	99.4	putative lipoprotein		Transport/membrane
NMA1646	NMO1266	GONO0827	NLA12460	NMB1434	NMC1368	NGK_0901	NMCC_1344	99.4	97.5	87.4	98.8	99.2	98.2	95.9	phopholipase D-family protein		Intermediary metabolism
NMA1647	NMO1267	GONO0828	NLA12470	NMB1435	NMC1370	NGK_0899	NMCC_1345	97.9	95.1	83.8	97.9	98.2	94.7	97.7	putative integral membrane protein		Transport/membrane
NMA1648	NMO1268	GONO0829	NLA12480	NMB1436	NMC1371	NGK_0898	NMCC_1346	100	96.9	94.2	99.6	98.5	96.9	99.6	conserved hypothetical protein		conserved hypothetical
NMA1649	NMO1269	GONO0830	NLA12490	NMB1437	NMC1372	NGK_0897	NMCC_1347	99.6	97.9	97	97	97	97.9	98.3	conserved hypothetical protein		conserved hypothetical
NMA1650	NMO1270	GONO0831	NLA12500	NMB1438	NMC1373	NGK_0896	NMCC_1348	99.8	99.2	99	99.6	99.4	99.4	99.6	conserved hypothetical iron-sulphur protein		Synthesis/degradation of macromolecules
NMA1651	NMO1271	GONO0692	NLA12530	NMB1439	NMC1374	NGK_1130	NMCC_1349	98.8	96.9	98.1	99.4	98.8	96.9	98.1	phosphoribosylaminoimidazole carboxylase catalytic subunit	purE	Intermediary metabolism
NMA1652	NMO1272	GONO0691	NLA12540	NMB1440	NMC1375	NGK_1131	NMCC_1350	88.3	86.7	94.5	89.5	99.2	88.2	98.3	putative periplasmic protein		Transport/membrane
NMA1655	NMO1275	GONO0688	NLA12570	NMB1442	NMC1378	NGK_1134	NMCC_1353	95.1	95.1	96.5	95.3	95.9	95.1	97.7	DNA mismatch repair protein	mutL	Information transfer
NMA1656	NMO1276	GONO0687	NLA12580	NMB1443	NMC1379	NGK_1135	NMCC_1354	94.8	94.6	95.2	92.8	96.6	94.5	94.7	DNA polymerase III tau and gamma chains	dnaZX	Information transfer
NMA1657	NMO1277	GONO0686	NLA12590	NMB1444	NMC1380	NGK_1136	NMCC_1355	99.1	98.2	99.1	99.1	99.1	98.2	99.1	conserved hypothetical protein		conserved hypothetical
NMA1658	NMO1278	GONO0685	NLA12610	NMB1445	NMC1382	NGK_1138	NMCC_1356	99.7	99.4	99.4	99.7	99.4	99.4	99.1	RecA protein	recA	Information transfer
NMA1659	NMO1279	GONO0684	NLA12620	NMB1446	NMC1383	NGK_1139	NMCC_1357	99.2	92.9	96.6	97.6	97	92.9	97	3-dehydroquinate dehydratase	aroD	Intermediary metabolism
NMA1660	NMO1280	GONO0683	NLA12630	NMB1447	NMC1385	NGK_1140	NMCC_1358	100	96.9	96	98.7	98.1	97	98.8	ATP-dependent DNA helicase	rep	Information transfer
NMA1661	NMO1281	GONO0682	NLA12640	NMB1448	NMC1386	NGK_1141	NMCC_1359	98.6	97.2	96.6	98.4	98.6	96.9	98.5	impB/mucB/samB family protein		Information transfer
NMA1164	NMO0866	GONO1089	NLA12930	NMB0967	NMC0948	NGK_0314	NMCC_0910	99.7	95	97.1	100	100	95	98.9	putative anthranilate phosphoribosyltransferase	trpD	Intermediary metabolism
NMA1163	NMO0865	GONO1090	NLA12940	NMB0966	NMC0947	NGK_0313	NMCC_0909	96.9	95.9	94.9	96.9	99.5	95.9	96.4	putative anthranilate synthase component II	trpG	Intermediary metabolism
NMA1161	NMO0863	GONO1091	NLA12950	NMB0964	NMC0944	NGK_0312	NMCC_0908	98.7	96.2	96.7	98	98.3	96.1	97.5	TonB-dependent receptor		Transport/membrane
NMA1160	NMO0862	GONO1092	NLA12960	NMB0963	NMC0942	NGK_0310	NMCC_0907	100	93.2	92.3	98.1	98.5	92.8	100	phosphatidylserine decarboxylase proenzyme (ec 4.1.1.65) [contains phosphatidylserine decarboxylase alpha chain; phosphatidylserin decarboxylase beta chain]	psd	Transport/membrane
NMA1159	NMO0861	GONO1093	NLA12970	NMB0962	NMC0941	NGK_0309	NMCC_0906	98.8	97.8	98.3	98.1	98.4	97.7	99.5	putative excinuclease ABC subunit A	uvrA	Information transfer
NMA1154	NMO0856	GONO0835	NLA13010	NMB0960	NMC0936	NGK_0888	NMCC_0903	99	99	99.3	99.3	99	99.3	99	putative succinyl-CoA synthetase alpha subunit	sucD	Energy metabolism
NMA1153	NMO0855	GONO0836	NLA13020	NMB0959	NMC0935	NGK_0887	NMCC_0902	99.5	99	99	99.2	99.2	99.2	98.7	putative succinyl-CoA synthetase beta subunit	sucC	Energy metabolism
NMA1152	NMO0854	GONO0837	NLA13030	NMB0958	NMC0934	NGK_0886	NMCC_0901	98.9	97.9	97.9	100	100	97.9	97.9	putative membrane protein		Transport/membrane
NMA1151	NMO0853	GONO0838	NLA13040	NMB0957	NMC0933	NGK_0885	NMCC_0900	99	99.4	99	99.6	99.8	99.6	99.2	putative dihydrolipoamide dehydrogenase E3 component	lpdA3	Energy metabolism
NMA1150	NMO0852	GONO0839	NLA13050	NMB0956	NMC0932	NGK_0883	NMCC_0899	97.3	95.8	97	96.5	97.6	95.8	100	putative dihydrolipoamide succinyltransferase E2 component	sucB	Energy metabolism
NMA1149	NMO0851	GONO0840	NLA13060	NMB0955	NMC0931	NGK_0882	NMCC_0898	99.6	99.3	99.4	100	99.8	99.4	99.9	putative 2-oxoglutarate dehydrogenase E1 component	sucA	Energy metabolism
NMA1148	NMO0850	GONO0841	NLA13070	NMB0954	NMC0930	NGK_0881	NMCC_0897	100	99.1	99.1	100	100	99.1	100	putative citrate synthase	gltA	Energy metabolism
NMA1147	NMO0849	GONO0842	NLA13080	NMB0952	NMC0929	NGK_0880	NMCC_0896	100	98.8	98.8	100	100	98.8	100	conserved hypothetical protein		conserved hypothetical
NMA1146	NMO0848	GONO0843	NLA13090	NMB0951	NMC0928	NGK_0879	NMCC_0895	100	99.1	98.7	100	100	99.1	100	putative succinate dehydrogenase iron-sulphur protein	sdhB	Energy metabolism
NMA1145	NMO0847	GONO0844	NLA13100	NMB0950	NMC0927	NGK_0878	NMCC_0894	99.8	99.3	98.3	99.5	99.7	99.3	99.1	putative succinate dehydrogenase flavoprotein subunit	sdhA	Energy metabolism
NMA1144	NMO0846	GONO0845	NLA13110	NMB0949	NMC0926	NGK_0877	NMCC_0893	99.1	96.5	95.4	97.3	98.1	96.5	97.3	putative succinate dehydrogenase hydrophobic membrane anchor protein	sdhD	Energy metabolism
NMA1143	NMO0845	GONO0846	NLA13120	NMB0948	NMC0925	NGK_0876	NMCC_0892	100	97.6	96.8	100	100	97.6	100	putative succinate dehydrogenase cytochrome B subunit	sdhC	Energy metabolism
NMA1142	NMO0844	GONO0848	NLA13130	NMB0947	NMC0924	NGK_0874	NMCC_0890	99.8	97.9	98.3	99.6	99.8	97.9	99.3	putative dihydrolipoamide dehydrogenase	lpdA2	Energy metabolism
NMA1141	NMO0843	GONO0849	NLA13140	NMB0946	NMC0923	NGK_0873	NMCC_0889	99.6	98.8	99.6	100	99.6	98.8	99.2	putative redoxin		Energy metabolism
NMA1140	NMO0841	GONO0851	NLA13150	NMB0944	NMC0922	NGK_0871	NMCC_0887	93.4	97.5	98.2	98.8	98.9	97.4	98.4	putative5-methyltetrahydropteroyltriglutamate--homocysteinemethyltransferase	metE	Intermediary metabolism
NMA1139	NMO0840	GONO0852	NLA13160	NMB0943	NMC0921	NGK_0870	NMCC_0886	100	97.9	100	99.7	100	97.9	100	putative 5,10-methylenetetrahydrofolate reductase	metF	Intermediary metabolism
NMA1138	NMO0839	GONO0853	NLA13170	NMB0942	NMC0920	NGK_0869	NMCC_0885	98.9	95.6	97.8	98.9	98.9	96.7	97.8	putative additional 50S ribosomal protein L31	rpmE2	Information transfer
NMA1137	NMO0838	GONO0854	NLA13180	NMB0941	NMC0919	NGK_0868	NMCC_0884	97.6	97.6	100	100	100	97.6	97.6	putative 50S ribosomal protein L36	rpmJ2	Information transfer
NMA1136	NMO0836	GONO0856	NLA13210	NMB0940	NMC0918	NGK_0866	NMCC_0883	98.9	96.8	97.4	97.4	98.9	97.1	97.1	putative homoserine O-acetyltransferase	metX	Intermediary metabolism
NMA1135	NMO0835	GONO0857	NLA13220	NMB0939	NMC0917	NGK_0865	NMCC_0882	99.5	97.9	99.5	98.4	99.5	97.9	99.5	putative methionine biosynthesis MetW		Intermediary metabolism
NMA1133	NMO0833	GONO0858	NLA13240	NMB0937	NMC0915	NGK_0861	NMCC_0880	100	99.5	99.5	99.5	100	98.9	99.5	putative elongation factor P	efp	Information transfer
NMA1130	NMO0830	GONO0862	NLA13280	NMB0935	NMC0912	NGK_0857	NMCC_0877	94.9	93.6	94.9	92	93.3	93.9	96.7	putative tRNA delta(2)-isopentenylpyrophosphate transferase	miaA	Information transfer
NMA1038	NMO0829	GONO0863	NLA13290	NMB0933	NMC0911	NGK_0856	NMCC_0876	94.1	94.6	92.9	97.5	90.8	94.6	95.8	putative cytosine deaminase (EC 3.5.4.1)		Intermediary metabolism
NMA1128	NMO0828	GONO0864	NLA13300	NMB0932	NMC0910	NGK_0855	NMCC_0875	95.7	93.8	94.4	96.9	98.8	93.2	94.4	putative membrane protein		Transport/membrane
NMA1124	NMO0824	GONO0865	NLA13330	NMB0929	NMC0907	NGK_0851	NMCC_0872	99	96.6	97.3	96.6	98.6	97.2	99.7	putative dihydrodipicolinate synthase	dapA	Intermediary metabolism
NMA1123	NMO0823	GONO0866	NLA13340	NMB0928	NMC0906	NGK_0850	NMCC_0871	98.9	97.3	97.6	99.2	99.7	97.3	99.5	putative lipoprotein		Transport/membrane
NMA1122	NMO0822	GONO0867	NLA13350	NMB0927	NMC0905	NGK_0849	NMCC_0870	98.4	96.5	96.1	99.4	98.4	96.1	98.1	putative proline iminopeptidase	pip	Synthesis/degradation of macromolecules
NMA1120	NMO0819	GONO0973	NLA13390	NMB0924	NMC0901	NGK_0689	NMCC_0865	100	97.8	98.5	99.3	99.3	97.4	99.6	putative oxidoreductase		Intermediary metabolism
NMA1119	NMO0818	GONO0974	NLA13400	NMB0923	NMC0900	NGK_0688	NMCC_0864	97.4	94.7	91.4	97.4	99.3	94.7	99.3	putative C-type cytochrome		Energy metabolism
NMA1118	NMO0817	GONO0975	NLA13410	NMB0922	NMC0899	NGK_0687	NMCC_0863	99.7	95.7	98.7	98.9	99.2	96	98.7	CMP-N-acetylneuraminate-beta-galactosamide-alpha- 2,3-sialyltransferase	lst	Transport/membrane
NMA1116	NMO0815	GONO0976	NLA13420	NMB0920	NMC0897	NGK_0685	NMCC_0861	98.4	97.6	97.3	98.5	98	97.6	98.4	putative isocitrate dehydrogenase	icd	Energy metabolism
NMA1114	NMO0771	GONO0426	NLA13440	NMB0895	NMC0835	NGK_0633	NMCC_0856	96.1	96.1	95.4	97.3	99.6	95.8	96.9	conserved hypothetical protein		conserved hypothetical
NMA1113	NMO0770	GONO0425	NLA13450	NMB0894	NMC0834	NGK_0632	NMCC_0855	95.4	96.5	96.7	98.5	97.2	96.7	98.5	putative aminotransferase		Intermediary metabolism
NMA1112	NMO0769	GONO0424	NLA13460	NMB0893	NMC0833	NGK_0631	NMCC_0854	94.7	92.7	95.3	96	98	92.7	92.7	putative deoxyuridine 5'-triphosphate nucleotidohydrolase	dut	Intermediary metabolism
NMA1110	NMO0767	GONO0422	NLA13490	NMB0890	NMC0831	NGK_0627	NMCC_0852	95.7	86.4	79.6	93.2	91.4	85.4	95.5	putative pilin		Transport/membrane
NMA1109	NMO0766	GONO0421	NLA13500	NMB0889	NMC0830	NGK_0626	NMCC_0851	94.5	89.1	91.9	97	97	90.6	98	putative membrane protein		Transport/membrane
NMA1108	NMO0765	GONO0420	NLA13510	NMB0888	NMC0829	NGK_0625	NMCC_0850	83.8	81.1	74.5	77.5	77.5	70.7	96.1	putative membrane protein		Transport/membrane
NMA1107	NMO0764	GONO0419	NLA13520	NMB0887	NMC0828	NGK_0624	NMCC_0849	91.8	86.3	86.8	90.7	93.6	81.6	91.7	putative type IV pilus assembly protein PilV		Transport/membrane
NMA1105	NMO0762	GONO0417	NLA13540	NMB0885	NMC0826	NGK_0622	NMCC_0847	99.4	97.4	93.8	99.4	99.6	95.9	99.8	putative replicative DNA helicase	dnaB	Information transfer
NMA1101	NMO0759	GONO0415	NLA13560	NMB0882	NMC0823	NGK_0618	NMCC_0844	99.1	94.5	86.4	99.1	100	94.5	99.1	hypothetical protein		Unknown
NMA1098	NMO0757	GONO0414	NLA13580	NMB0880	NMC0821	NGK_0616	NMCC_0842	98.9	94.5	97.6	99.3	100	93.8	99.6	putative sulphate permease inner membrane protein	cysW	Transport/membrane
NMA1097	NMO0756	GONO0413	NLA13590	NMB0879	NMC0820	NGK_0615	NMCC_0841	98.6	96.6	97.5	98.9	98.6	96.9	98.3	putative sulphate permease ATP-binding protein	cysA	Transport/membrane
NMA1096	NMO0755	GONO0412	NLA13600	NMB0878	NMC0819	NGK_0614	NMCC_0840	98.8	98.6	98.6	99	99.4	98.8	99.6	putative threonine dehydratase biosynthetic	ilvA	Intermediary metabolism
NMA1095	NMO0754	GONO0411	NLA13610	NMB0877	NMC0818	NGK_0613	NMCC_0839	97.7	95.4	85.1	99.2	99	95.6	98.5	putative D-alanyl-D-alanine carboxypeptidase		Transport/membrane
NMA1094	NMO0753	GONO0410	NLA13650	NMB0876	NMC0817	NGK_0612	NMCC_0838	98.9	98.4	98.9	98.9	99.5	98.4	98.9	50s ribosomal protein L25 (general stress protein ctc)	rplY	Information transfer
NMA1093	NMO0752	GONO0409	NLA13660	NMB0875	NMC0816	NGK_0611	NMCC_0837	100	99.7	98.8	100	100	99.7	100	putative ribose-phosphate pyrophosphokinase	prsA	Intermediary metabolism
NMA1092	NMO0751	GONO0408	NLA13670	NMB0874	NMC0815	NGK_0610	NMCC_0833	96.4	91.1	95.3	97.2	97.5	91.1	92.9	4-diphosphocytidyl-2-c-methyl-d-erythritolkinase (ec 2.7.1.148) (cmk(4-(cytidine-5'-diphospho)-2-c-methyl-d-erythritolkinase)	ispE	Intermediary metabolism
NMA1091	NMO0750	GONO0407	NLA13680	NMB0873	NMC0814	NGK_0609	NMCC_0832	96.3	93.2	87.6	96.9	98.4	92.7	98.4	putative outer membrane lipoprotein		Transport/membrane
NMA1089	NMO0748	GONO0406	NLA13700	NMB0871	NMC0812	NGK_0607	NMCC_0830	95.3	88.1	93.2	95	98.6	88.8	99.2	putative pantoate-beta-alanine ligase	panC	Intermediary metabolism
NMA1088	NMO0747	GONO0405	NLA13710	NMB0870	NMC0811	NGK_0605	NMCC_0829	98.5	98.1	97.7	96.6	97.7	98.1	97.1	putative 3-methyl-2-oxobutanoate hydroxymethyltransferase	panB	Intermediary metabolism
NMA1087	NMO0746	GONO0404	NLA13720	NMB0869	NMC0810	NGK_0604	NMCC_0826	97.3	97	98.1	100	97	97	99.2	putative transferase		Intermediary metabolism
NMA1086	NMO0745	GONO0403	NLA13730	NMB0868	NMC0809	NGK_0603	NMCC_0825	98.1	97.7	95.3	98.6	98.6	98.1	99.5	hypothetical protein		Unknown
NMA1085	NMO0744	GONO0402	NLA13740	NMB0867	NMC0808	NGK_0602	NMCC_0824	98	96.7	96.4	99.7	98	96.7	98.7	pseudouridine synthase (rna-uridine isomerase) (rna pseudouridylat synthase)		Information transfer
NMA1084	NMO0743	GONO0149	NLA13750	NMB0866	NMC0807	NGK_0219	NMCC_0823	97.2	88.9	97.2	95.2	94.8	93.1	95.2	putative periplasmic protein		Transport/membrane
NMA1066	NMO0738	GONO1270	NLA13820	NMB0855	NMC0795	NGK_0596	NMCC_0813	86.1	93.2	86.6	98.2	100	84.3	99.5	putative peptidase		Transport/membrane
NMA1065	NMO0737	GONO0396	NLA13830	NMB0854	NMC0794	NGK_0594	NMCC_0812	98.4	96.8	97.7	98.1	97.9	96.9	98.8	putative histidyl-tRNA synthetase	hisS	Information transfer
NMA1064	NMO0736	GONO0395	NLA13840	NMB0853	NMC0793	NGK_0593	NMCC_0811	98.6	98.1	95.7	97.6	98.6	98.1	97.6	putative membrane protein		Transport/membrane
NMA1063	NMO0735	GONO0394	NLA13850	NMB0852	NMC0792	NGK_0592	NMCC_0810	99	96.7	97.7	98.6	99.2	96.5	99.2	putative GTP-binding protein		Information transfer
NMA1062	NMO0734	GONO0393	NLA13860	NMB0851	NMC0791	NGK_0591	NMCC_0809	99	99.3	87.6	99.7	99.7	99.3	99.7	RdgC protein	rdgC	Intermediary metabolism
NMA1060	NMO0732	GONO0391	NLA13880	NMB0849	NMC0789	NGK_0589	NMCC_0807	100	98.9	98.4	100	99.5	98.9	99.5	deoxycytidine triphosphate deaminase (ec3.5.4.13) (dctp deaminase)		Intermediary metabolism
NMA1059	NMO0731	GONO0390	NLA13890	NMB0848	NMC0788	NGK_0588	NMCC_0806	97.4	91.4	89.7	95.3	93.6	91.5	93.6	putative periplasmic protein		Transport/membrane
NMA1056	NMO0728	GONO0387	NLA13900	NMB0845	NMC0784	NGK_0584	NMCC_0804	99.7	96.8	97.1	99.7	99.7	96.5	99.4	conserved hypothetical protein		conserved hypothetical
NMA1053	NMO0726	GONO0385	NLA13910	NMB0843	NMC0781	NGK_0582	NMCC_0802	98.9	97.8	97.1	97.6	98	97.8	98	putative poly(A) polymerase"	pcnB	Information transfer
NMA1052	NMO0725	GONO0384	NLA13920	NMB0842	NMC0780	NGK_0580	NMCC_0800	97.7	97	97.2	98.2	97.7	96.8	95.8	putative single-stranded-DNA-specific exonuclease	recJ	Information transfer
NMA1051	NMO0724	GONO0383	NLA13930	NMB0841	NMC0779	NGK_0579	NMCC_0799	91.9	84	85.3	86.1	89.5	84	83.2	putative thiosulphate sulphur transferase		Transport/membrane
NMA1049	NMO0723	GONO0382	NLA13940	NMB0840	NMC0778	NGK_0578	NMCC_0798	98.4	94.5	93.5	95.9	95.2	94.6	95.2	conserved hypothetical protein		conserved hypothetical
NMA1048	NMO0722	GONO0381	NLA13950	NMB0839	NMC0777	NGK_0577	NMCC_0797	96.6	98.2	95.9	97.5	98.6	98.2	98.6	conserved hypothetical protein		conserved hypothetical
NMA1047	NMO0721	GONO0380	NLA13960	NMB0838	NMC0776	NGK_0576	NMCC_0796	98.5	98.5	98.5	98.5	98.5	98.5	98.5	putative transcriptional regulator	cspA	Information transfer
NMA1045	NMO0719	GONO0378	NLA13980	NMB0836	NMC0774	NGK_0574	NMCC_0794	93.2	92.7	92.7	91.9	92.7	92.7	95.6	putative ATP-dependent protease ATP-binding protein	clpA	Synthesis/degradation of macromolecules
NMA1037	NMO0712	GONO0374	NLA14080	NMB0828	NMC0773	NGK_0565	NMCC_0789	98.2	96.7	96.4	98.8	97.9	96.7	98.2	putative ADP-L-glycero-D-mannoheptose epimerase	rfaD	Transport/membrane
NMA1034	NMO0711	GONO0373	NLA14110	NMB0825	NMC0769	NGK_0564	NMCC_0786	96.6	95.9	95.4	96.9	96.9	95.9	96	putative DP-heptose synthetase	rfaE	Transport/membrane
NMA1033	NMO0710	GONO0372	NLA14130	NMB0824	NMC0768	NGK_0563	NMCC_0785	97.6	96.7	97.9	99.6	99.6	96.7	97.6	putative orotidine 5'-phosphate decarboxylase	pyrF	Intermediary metabolism
NMA1032	NMO0709	GONO0371	NLA14140	NMB0823	NMC0767	NGK_0562	NMCC_0784	100	98.1	99.1	99.5	100	98.1	100	adenylate kinase	adk	Intermediary metabolism
NMA1031	NMO0708	GONO0370	NLA14150	NMB0822	NMC0766	NGK_0560	NMCC_0783	99.6	99.3	97.8	99.3	99.6	99.3	99.3	putative membrane-bound zinc metallopeptidase	htpX	cell processes
NMA1024	NMO0703	GONO0369	NLA14160	NMB0815	NMC0765	NGK_0558	NMCC_0779	98.1	97.5	97	97.9	98.4	97.5	97.5	putative adenylosuccinate synthetase	purA	Intermediary metabolism
NMA1023	NMO0702	GONO0368	NLA14170	NMB0814	NMC0764	NGK_0557	NMCC_0778	98.7	97.7	95.3	99.2	98.4	97.7	99	ATP phosphoribosyltransferase regulatory subunit	hisZ	Intermediary metabolism
NMA1022	NMO0701	GONO0366	NLA14180	NMB0812	NMC0763	NGK_0555	NMCC_0777	99.3	95.9	84.5	98.9	99.1	95.6	99.8	putative transmembrane efflux protein		Transport/membrane
NMA1021	NMO0700	GONO0365	NLA14190	NMB0811	NMC0762	NGK_0554	NMCC_0775	93.6	95.4	93.9	97.4	100	93.1	96	putative UDP-N-acetylenolpyruvoylglucosamine reductase	murB	Transport/membrane
NMA1020	NMO0699	GONO0364	NLA14200	NMB0810	NMC0761	NGK_0553	NMCC_0774	98.6	95.4	97.2	98.6	100	94.9	98.6	putative tetR-family transcriptional regulator		Information transfer
NMA1019	NMO0698	GONO0363	NLA14210	NMB0809	NMC0760	NGK_0552	NMCC_0773	91.7	93.8	91.9	91.7	100	93	97.3	hypothetical protein		Unknown
NMA1018	NMO0697	GONO0362	NLA14220	NMB0808	NMC0759	NGK_0551	NMCC_0772	98.4	95.2	94.1	98.9	97.9	95.2	98.9	hypothetical protein		Unknown
NMA1017	NMO0696	GONO0361	NLA14230	NMB0807	NMC0758	NGK_0550	NMCC_0771	100	95.6	97.3	100	100	95.6	100	probable inorganic polyphosphate/ATP-NAD kinase (ec 2.7.1.23 (poly(p)/ATP NAD kinase)	ppnK	Energy metabolism
NMA1016	NMO0695	GONO0360	NLA14240	NMB0806	NMC0757	NGK_0549	NMCC_0770	98.4	95.2	96	98.4	100	95.2	96.8	putative RNA-binding protein		Information transfer
NMA1015	NMO0694	GONO0359	NLA14250	NMB0804	NMC0756	NGK_0548	NMCC_0769	98.2	96.8	96.8	96.4	98.6	95.9	98.2	putative NAD(P)H-flavin oxidoreductase		Intermediary metabolism
NMA1013	NMO0692	GONO0358	NLA14260	NMB0803	NMC0755	NGK_0547	NMCC_0766	98.4	97.3	96.5	97.7	97.6	97.3	97.7	conserved hypothetical protein		conserved hypothetical
NMA1012	NMO0691	GONO0357	NLA14270	NMB0802	NMC0754	NGK_0546	NMCC_0767	96.9	95.1	97.9	97.9	97.7	95.3	97.1	putative carbon-sulphur lyase		Intermediary metabolism
NMA1011	NMO0690	GONO0356	NLA14280	NMB0801	NMC0753	NGK_0545	NMCC_0765	96.4	98.2	97.6	99.4	99.4	98.5	99.6	putative delta-aminolevulinic acid dehydratase	hemB	Intermediary metabolism
NMA1009	NMO0688	GONO0355	NLA14290	NMB0800	NMC0752	NGK_0543	NMCC_0764	100	95.7	92.5	98.9	100	95.7	100	hypothetical protein		Unknown
NMA1008	NMO0687	GONO0354	NLA14300	NMB0799	NMC0751	NGK_0542	NMCC_0763	99	98.5	97.1	100	98.5	98.5	100	putative cell division protein	ftsJ	cell processes
NMA1007	NMO0686	GONO0353	NLA14310	NMB0798	NMC0750	NGK_0541	NMCC_0762	99.8	98.8	98.8	99.8	99.5	99.4	99.4	putative ATP-dependent zinc metallopeptidase	ftsH	Synthesis/degradation of macromolecules
NMA1006	NMO0685	GONO0352	NLA14320	NMB0797	NMC0749	NGK_0540	NMCC_0761	97.9	97.9	97.9	97.9	98	97.9	97.9	conserved hypothetical protein		conserved hypothetical
NMA1005	NMO0684	GONO0351	NLA14330	NMB0796	NMC0748	NGK_0539	NMCC_0760	100	97.8	100	100	100	97.8	100	hypothetical protein		Unknown
NMA1004	NMO0683	GONO0350	NLA14340	NMB0795	NMC0747	NGK_0538	NMCC_0759	98.4	96.4	95.8	98.4	98.4	96.4	97.4	putative peptidyl-tRNA hydrolase	pth	Information transfer
NMA1003	NMO0680	GONO0348	NLA14370	NMB0792	NMC0745	NGK_0535	NMCC_0758	99.6	98.3	91.7	98.5	99.2	98.1	98.1	putative transmembrane transport protein		Transport/membrane
NMA1002	NMO0679	GONO0347	NLA14380	NMB0791	NMC0744	NGK_0534	NMCC_0757	100	97.6	95.9	100	100	97.6	100	putative peptidyl-prolyl cis-trans isomerase B	ppiB	Information transfer
NMA1001	NMO0678	GONO0346	NLA14390	NMB0790	NMC0743	NGK_0533	NMCC_0756	95.7	94.8	94.1	95.2	94.3	94.8	95.4	phosphoglucomutase	pgm	Degradation of small molecules
NMA1000	NMO0677	GONO0345	NLA14400	NMB0789	NMC0742	NGK_0532	NMCC_0755	100	95.2	97.2	97.2	98.8	95.2	97.2	putative amino acid permease ATP-binding protein		Transport/membrane
NMA0999	NMO0676	GONO0344	NLA14410	NMB0788	NMC0741	NGK_0531	NMCC_0754	99.6	95	99.6	100	100	95	100	putative amino acid permease integral membrane protein		Transport/membrane
NMA0997	NMO0675	GONO0343	NLA14420	NMB0787	NMC0739	NGK_0530	NMCC_0753	99.3	97.5	98.2	98.9	100	97.8	97.5	putative amino acid permease substrate-binding protein		Transport/membrane
NMA0996	NMO0674	GONO0342	NLA14440	NMB0786	NMC0738	NGK_0529	NMCC_0752	99	97.4	93.7	99	99	97.4	99	hypothetical protein		Unknown
NMA0995	NMO0673	GONO0341	NLA14450	NMB0785	NMC0737	NGK_0528	NMCC_0751	95.7	94.1	93.4	97.6	94.5	94.4	95.9	putative exodeoxyribonuclease V beta chain	recB	Synthesis/degradation of macromolecules
NMA0994	NMO0672	GONO0340	NLA14460	NMB0784	NMC0736	NGK_0527	NMCC_0750	96.6	97.5	97.5	99.2	96.6	97.5	100	putative periplasmic protein		Transport/membrane
NMA0992	NMO0670	GONO0338	NLA14480	NMB0782	NMC0734	NGK_0523	NMCC_0748	98.3	97.2	97.6	98.3	98.5	97.2	98.7	putative DNA repair protein	radA	Information transfer
NMA0991	NMO0669	GONO0333	NLA14490	NMB0781	NMC0733	NGK_0519	NMCC_0744	98	97.5	97.2	98.9	98.3	96.9	99.7	putative uroporphyrinogen decarboxylase	hemE	Intermediary metabolism
NMA0990	NMO0668	GONO0332	NLA14510	NMB0779	NMC0732	NGK_0518	NMCC_0743	99	97.3	90.9	96.8	99.3	97.3	99.3	putative HemY protein		Intermediary metabolism
NMA0989	NMO0667	GONO0331	NLA14520	NMB0778	NMC0731	NGK_0517	NMCC_0742	96	95.8	79.7	99.5	99.5	95.8	99.5	putative uroporphyrin-III c-methyltransferase HemX		Intermediary metabolism
NMA0988	NMO0666	GONO0330	NLA14530	NMB0777	NMC0730	NGK_0516	NMCC_0741	97.2	90.2	82.9	94.7	93.5	90.2	100	putative uroporphyrinogen-III synthase HemD		Intermediary metabolism
NMA0987	NMO0665	GONO0329	NLA14540	NMB0776	NMC0729	NGK_0515	NMCC_0740	97.9	97.9	80.6	97.1	86.3	97.9	100	putative secreted protein		Transport/membrane
NMA0986	NMO0664	GONO0325	NLA14550	NMB0775	NMC0728	NGK_0511	NMCC_0739	100	97.2	94.3	96.2	100	97.2	100	hypothetical protein		Unknown
NMA0985	NMO0663	GONO0324	NLA14560	NMB0774	NMC0727	NGK_0510	NMCC_0738	99.5	97.6	99	99.5	99.5	97.6	99.5	putative uracil phosphoribosyltransferase	upp	Intermediary metabolism
NMA0984	NMO0662	GONO0322	NLA14570	NMB0773	NMC0726	NGK_0508	NMCC_0736	100	99	97.1	100	100	99	100	putative glutaredoxin		Intermediary metabolism
NMA0982	NMO0660	GONO0320	NLA14590	NMB0771	NMC0724	NGK_0506	NMCC_0735	94.2	98.5	93.4	96.9	95.8	98.5	96.1	putative TatD-related deoxyribonuclease		Synthesis/degradation of macromolecules
NMA0981	NMO0659	GONO0319	NLA14600	NMB0770	NMC0723	NGK_0505	NMCC_0734	95.7	97.4	86.2	95.7	97.4	97.4	94.8	putative pilus biogenesis protein		Transport/membrane
NMA0980	NMO0658	GONO0318	NLA14610	NMB0769	NMC0722	NGK_0504	NMCC_0733	92.3	93.8	86.5	92.3	91.1	93.5	91.7	putative DNA polymerase III, delta' subunit	holB	Information transfer
NMA0979	NMO0657	GONO0317	NLA14620	NMB0768	NMC0721	NGK_0503	NMCC_0732	98.6	99.2	99.2	98.4	99.2	99.2	99.2	putative pilus retraction protein	pilT2	Transport/membrane
NMA0978	NMO0656	GONO0316	NLA14630	NMB0767	NMC0720	NGK_0502	NMCC_0731	94.4	90.6	87.1	93.6	96.1	90.6	98.3	putative 5'-methylthioadenosine/S-adenosylhomocysteine nucleosidase	pfs	Intermediary metabolism
NMA0977	NMO0655	GONO0315	NLA14640	NMB0766	NMC0719	NGK_0501	NMCC_0730	99.2	99	99.2	99.2	99.3	99	99.5	putative GTP-binding protein	lepA	Intermediary metabolism
NMA0976	NMO0654	GONO0314	NLA14650	NMB0765	NMC0718	NGK_0500	NMCC_0729	99.4	98.2	97.6	97.9	99.4	98.5	97.9	putative signal peptidase I	lepB	cell processes
NMA0974	NMO0652	GONO0312	NLA14670	NMB0763	NMC0715	NGK_0494	NMCC_0727	99	95.2	98.1	100	100	96.8	100	putative cysteine synthase	cysK	Intermediary metabolism
NMA0972	NMO0650	GONO0310	NLA14690	NMB0760	NMC0713	NGK_0492	NMCC_0725	98.9	96.1	95.8	97.5	98.9	96.1	98.9	putative diaminopimelate epimerase	dapF	Intermediary metabolism
NMA0971	NMO0649	GONO0309	NLA14700	NMB0759A	NMC0712	NGK_0491	NMCC_0724	96.9	73.7	88.4	96.9	98	73.7	96.9	putative lipoprotein		Transport/membrane
NMA0970	NMO0648	GONO0308	NLA14710	NMB0759	NMC0711	NGK_0490	NMCC_0723	100	97.3	98.2	100	100	97.3	100	putative membrane protein		Transport/membrane
NMA0969	NMO0647	GONO0307	NLA14720	NMB0758	NMC0710	NGK_0489	NMCC_0722	99.2	98.3	98.9	99.6	99.3	98.3	99.2	putative polyribonucleotide nucleotidyltransferase	pnp	Synthesis/degradation of macromolecules
NMA0968	NMO0646	GONO0306	NLA14730	NMB0757	NMC0709	NGK_0487	NMCC_0721	98.3	96.5	96.9	98.3	96.2	95.8	99.7	putative phosphoribosylaminoimidazole-succinocarboxamide synthase	purC	Intermediary metabolism
NMA0967	NMO0645	GONO0305	NLA14740	NMB0756	NMC0708	NGK_0486	NMCC_0720	98.6	94.4	84	97.5	98.3	93.6	100	putative dTDP-4-dehydrorhamnose reductase	rfbD	Intermediary metabolism
NMA0966	NMO0644	GONO0304	NLA14750	NMB0753	NMC0707	NGK_0485	NMCC_0717	100	97.4	82.9	97.4	100	97.4	100	putative thioredoxin		Intermediary metabolism
NMA0964	NMO0642	GONO0302	NLA14810	NMB0751	NMC0705	NGK_0482	NMCC_0715	98.3	92.8	90.7	98.3	99.3	92.8	97.6	putative integrase/recombinase	xerD	IS, phage-related functions and prophage
NMA0963	NMO0641	GONO0301	NLA14820	NMB0750	NMC0704	NGK_0481	NMCC_0714	100	98.2	96.6	99.3	99.4	97.9	100	conserved hypothetical protein		conserved hypothetical
NMA0962	NMO0640	GONO0300	NLA14830	NMB0749	NMC0703	NGK_0480	NMCC_0713	99.7	98.4	87.5	99.7	99.7	98.4	99.4	putative D-alanyl-D-alanine-endopeptidase		Transport/membrane
NMA0959	NMO0637	GONO0298	NLA14860	NMB0746	NMC0700	NGK_0475	NMCC_0710	97.6	95.2	92.7	97.6	96.8	95.2	99.2	putative regulator		Regulation/signal transduction
NMA0958	NMO0636	GONO0297	NLA14870	NMB0745	NMC0699	NGK_0474	NMCC_0709	98.2	94.5	90.9	98.2	98.2	94.5	100	putative2-amino-4-hydroxy-6-hydroxymethyldihydrop teridine-pyrophosphokinase	folK	Intermediary metabolism
NMA0957	NMO0635	GONO0296	NLA14890	NMB0744	NMC0698	NGK_0472	NMCC_0708	98.1	95.6	96.2	96.9	96.2	95.6	97.5	hypothetical protein		Unknown
NMA0956	NMO0634	GONO0295	NLA14900	NMB0743	NMC0697	NGK_0471	NMCC_0707	100	98.4	98.8	99.6	98.8	98.4	98	putative ubiquinone/menaquinone biosynthesis methyltransferase	ubiE	Intermediary metabolism
NMA0955	NMO0633	GONO0294	NLA14910	NMB0742	NMC0696	NGK_0470	NMCC_0706	99.2	99.2	98.4	96.6	99.2	99.2	98.4	conserved hypothetical protein		conserved hypothetical
NMA0954	NMO0632	GONO0293	NLA14920	NMB0741	NMC0695	NGK_0469	NMCC_0705	95	92.4	90.5	95	95.4	92.4	95	hypothetical protein		Unknown
NMA0952	NMO0631	GONO0292	NLA14930	NMB0740	NMC0694	NGK_0467	NMCC_0701	98	95.9	93.3	98	97.5	96	99.3	putative DNA repair protein	recN	Information transfer
NMA0948	NMO0628	GONO0289	NLA14960	NMB0738	NMC0691	NGK_0463	NMCC_0698	99.3	96.1	93	99.3	98.6	96.1	97.1	conserved hypothetical protein		conserved hypothetical
NMA0947	NMO0627	GONO0288	NLA14970	NMB0737	NMC0690	NGK_0462	NMCC_0697	99.4	99.1	99.7	99.7	99.1	99.1	99.4	putative kinase/phosphatase		Regulation/signal transduction
NMA0946	NMO0626	GONO0287	NLA14980	NMB0736	NMC0689	NGK_0461	NMCC_0696	99.3	98.7	98	98.7	100	98.7	99.3	putative regulatory protein		Regulation/signal transduction
NMA0945	NMO0625	GONO0286	NLA14990	NMB0735	NMC0688	NGK_0460	NMCC_0695	99.7	96.6	98.3	99.7	98	97	98	putative 4-hydroxybenzoate octaprenyltransferase		Intermediary metabolism
NMA0944	NMO0624	GONO0284	NLA15000	NMB0734	NMC0687	NGK_0459	NMCC_0694	93	87.3	98.7	91.8	94.3	87.3	92.4	conserved hypothetical protein		conserved hypothetical
NMA0943	NMO0623	GONO0283	NLA15010	NMB0733	NMC0686	NGK_0458	NMCC_0693	94.9	89.8	99.1	94.4	91.6	89.8	96.3	putative dethiobiotin synthetase	bioD	Intermediary metabolism
NMA0942	NMO0622	GONO0282	NLA15020	NMB0732	NMC0685	NGK_0457	NMCC_0692	96.5	96.8	95.4	96.8	97	96.5	97.2	putativeadenosylmethionine-8-amino-7-oxononanoate aminotransferase	bioA	Intermediary metabolism
NMA0940	NMO0621	GONO0281	NLA15030	NMB0730	NMC0684	NGK_0456	NMCC_0690	99.4	95.7	83.2	98.8	98.8	95.7	98.8	putative membrane protein		Transport/membrane
NMA0939	NMO0620	GONO0280	NLA15040	NMB0729A	NMC0683	NGK_0455	NMCC_0689	95.8	92.7	83.2	99	95.8	92.7	96.9	hypothetical protein		Unknown
NMA0938	NMO0619	GONO0279	NLA15050	NMB0729	NMC0682	NGK_0454	NMCC_0688	100	99	98	100	100	99	100	putative integration host factor alpha-subunit	ihfA	Information transfer
NMA0937	NMO0618	GONO0278	NLA15060	NMB0728	NMC0681	NGK_0453	NMCC_0687	95.3	92.5	95.6	95.9	97.1	92.5	96.2	putative phenylalanyl-tRNA synthetase beta chain	pheT	Information transfer
NMA0933	NMO0615	GONO0274	NLA15100	NMB0724	NMC0676	NGK_0448	NMCC_0684	98.2	99.7	97.9	98.8	98.8	99.7	99.1	putative phenylalanyl-tRNA synthetase alpha chain	pheS	Information transfer
NMA0932	NMO0613	GONO0273	NLA15110	NMB0723	NMC0675	NGK_0446	NMCC_0683	100	100	98.3	99.2	99.2	100	100	putative 50S ribosomal protein L20	rplT	Information transfer
NMA0929	NMO0610	GONO0270	NLA15140	NMB0720	NMC0672	NGK_0443	NMCC_0680	98.6	98.1	96.9	99.1	98.3	97.8	98.9	putative threonyl-tRNA synthetase	thrS	Information transfer
NMA0928	NMO0609	GONO0269	NLA15150	NMB0719	NMC0671	NGK_0442	NMCC_0678	98.1	96.8	96.5	97.3	97.8	97.8	97.6	putative queuine tRNA-ribosyltransferase	tgt	Information transfer
NMA0927	NMO0608	GONO0268	NLA15160	NMB0718	NMC0669	NGK_0441	NMCC_0677	99.7	95.8	84.8	99.1	99.4	95.5	98.5	putative ferrochelatase	hemH	Intermediary metabolism
NMA0918	NMO0604	GONO0264	NLA15210	NMB0713	NMC0664	NGK_0437	NMCC_0672	99.2	96.3	91.8	99.2	99.8	96.3	99.6	putative apolipoprotein N-acyltransferase	lnt	Transport/membrane
NMA0917	NMO0603	GONO0263	NLA15220	NMB0712	NMC0663	NGK_0436	NMCC_0671	100	99.7	97.6	98.3	100	99.7	98.6	putative RNA polymerase sigma-32 factor	rpoH	Regulation/signal transduction
NMA0916	NMO0602	GONO0262	NLA15230	NMB0711	NMC0661	NGK_0433	NMCC_0670	99.7	89.8	90.3	96.3	95.9	89.8	96.3	conserved hypothetical protein		conserved hypothetical
NMA0915	NMO0601	GONO0261	NLA15240	NMB0710	NMC0660	NGK_0432	NMCC_0669	99.4	96.4	92.4	98.8	98.8	96.4	98.8	putative membrane protein		Transport/membrane
NMA0914	NMO0600	GONO0260	NLA15250	NMB0709	NMC0659	NGK_0431	NMCC_0668	100	100	95.7	100	99.3	100	100	putative membrane protein		Transport/membrane
NMA0913	NMO0599	GONO0259	NLA15260	NMB0708	NMC0658	NGK_0430	NMCC_0667	98.5	96.1	93.7	99.7	99.1	96.4	97.6	putative DNA polymerase III, delta subunit	holA	Information transfer
NMA0912	NMO0598	GONO0258	NLA15270	NMB0707	NMC0657	NGK_0429	NMCC_0666	100	95	98.7	99.4	100	95.6	99.4	putative lipoprotein		Transport/membrane
NMA0911	NMO0597	GONO0257	NLA15280	NMB0706	NMC0656	NGK_0428	NMCC_0665	98.1	96.1	98.1	98.8	97.7	96.1	98.8	conserved hypothetical protein		conserved hypothetical
NMA0908	NMO0595	GONO0255	NLA15310	NMB0704	NMC0654	NGK_0423	NMCC_0661	97.6	98.1	95.2	98.1	98.4	97.9	97.3	putative ribosomal large subunit pseudouridine synthase D	rluD	Information transfer
NMA0907	NMO0594	GONO0254	NLA15320	NMB0703	NMC0653	NGK_0422	NMCC_0662	100	98.5	90.3	96.3	100	98.5	99.6	competence lipoprotein	comL	Transport/membrane
NMA0906	NMO0593	GONO0253	NLA15330	NMB0702	NMC0652	NGK_0421	NMCC_0660	97.4	95.1	96.2	96.5	97.4	95.1	96.7	competence protein	comA	Transport/membrane
NMA0904	NMO0591	GONO0251	NLA15340	NMB0699	NMC0650	NGK_0418	NMCC_0658	97.8	95.8	96.8	99.8	100	96	99	putative tryptophan synthase beta chain	trpB	Intermediary metabolism
NMA0902	NMO0589	GONO0250	NLA15360	NMB0697	NMC0648	NGK_0415	NMCC_0656	100	95.8	95.4	99.2	99.6	96.1	99.2	putative dimethyladenosine transferase	ksgA	cell processes
NMA0900	NMO0588	GONO0247	NLA15390	NMB0696	NMC0647	NGK_0412	NMCC_0655	99.6	99.6	99.6	99.6	100	99.6	99.6	putative amino acid permease ATP-binding protein		Transport/membrane
NMA0899	NMO0587	GONO0246	NLA15400	NMB0695	NMC0646	NGK_0411	NMCC_0654	97.5	96	97.6	97.5	100	96.6	98.4	hypothetical protein		Unknown
NMA0897	NMO0586	GONO0245	NLA15410	NMB0694	NMC0645	NGK_0410	NMCC_0653	96.6	96.5	81.8	94.5	100	95.8	93.8	putative transcriptional regulator	folI	Information transfer
NMA0896	NMO0585	GONO0244	NLA15420	NMB0693	NMC0644	NGK_0409	NMCC_0652	97.9	93.6	96	96.5	99.8	93.6	96.6	bifunctional folylpolyglutamate synthase/dihydrofolate synthase	folC	Intermediary metabolism
NMA0895	NMO0584	GONO0243	NLA15430	NMB0692	NMC0643	NGK_0408	NMCC_0651	100	90.2	80.1	99.7	99.4	90.2	100	putative tetrapac protein	tpc	Intermediary metabolism
NMA0894	NMO0583	GONO0242	NLA15440	NMB0691	NMC0642	NGK_0407	NMCC_0650	93.9	86.1	93.3	93.9	97.6	86.1	94.5	putative colicin V production protein		Transport/membrane
NMA0892	NMO0582	GONO0241	NLA15460	NMB0690	NMC0641	NGK_0405	NMCC_0648	97.9	97.7	98.2	98.4	98.1	98.1	98.5	putative amidophosphoribosyltransferase	purF	Intermediary metabolism
NMA0891	NMO0581	GONO0240	NLA15470	NMB0689	NMC0640	NGK_0404	NMCC_0647	97.5	99.4	99.4	99.4	99.4	99.4	98.8	putative transcription elongation factor	greB	Information transfer
NMA0890	NMO0580	GONO0239	NLA15480	NMB0688	NMC0639	NGK_0403	NMCC_0646	93.3	96.6	92.8	91.8	92.3	96.2	92.8	putative N-(5'-phosphoribosyl)anthranilate isomerase	trpF	Intermediary metabolism
NMA0889	NMO0577	GONO0238	NLA15530	NMB0687	NMC0638	NGK_0398	NMCC_0644	99.7	98	99.3	99.7	99.3	98	99.3	putative GTPase	era	Regulation/signal transduction
NMA0887	NMO0575	GONO0236	NLA15550	NMB0685	NMC0636	NGK_0395	NMCC_0643	100	98.1	99.1	97.2	96.3	98.1	100	hypothetical protein		Unknown
NMA0886	NMO0574	GONO0235	NLA15560	NMB0684	NMC0635	NGK_0394	NMCC_0641	99.4	96.8	100	100	99.4	96.8	100	putative 6,7-dimethyl-8-ribityllumazine synthase	ribE	Intermediary metabolism
NMA0885	NMO0573	GONO0234	NLA15570	NMB0683	NMC0634	NGK_0393	NMCC_0640	97.9	97.2	100	99.3	97.9	97.2	97.9	putative RNA polymerase antitermination factor	nusB	Information transfer
NMA0884	NMO0569	GONO0233	NLA15590	NMB0682	NMC0633	NGK_0392	NMCC_0639	98.8	99.1	96.8	99.1	97.7	98.5	97.7	putative dihydroorotase	pyrC	Intermediary metabolism
NMA0881	NMO0566	GONO0230	NLA15620	NMB0680	NMC0630	NGK_0385	NMCC_0636	98	92.1	91.8	98	98.5	91.6	97	putative periplasmic lipoprotein	cnp1	Transport/membrane
NMA0880	NMO0565	GONO0229	NLA15630	NMB0679	NMC0629	NGK_0384	NMCC_0635	99.3	97.9	94.1	99.3	99.7	98.3	99	putative acetyl-CoA carboxylase transferase beta subunit	accD	Degradation of small molecules
NMA0879	NMO0564	GONO0228	NLA15640	NMB0678	NMC0628	NGK_0383	NMCC_0634	97.7	96.2	93.1	98.5	98.9	95.8	98.8	putative tryptophan synthase alpha chain	trpA	Intermediary metabolism
NMA0875	NMO0561	GONO0225	NLA15660	NMB0675	NMC0624	NGK_0379	NMCC_0629	96	97.6	97.2	97.6	98.8	97.6	98.8	putative 3-deoxy-manno-octulosonate cytidylyltransferase	kdsB	Transport/membrane
NMA0874	NMO0560	GONO0224	NLA15670	NMB0674	NMC0623	NGK_0378	NMCC_0628	95	100	100	100	95	100	98.3	conserved hypothetical protein		conserved hypothetical
NMA0873	NMO0559	GONO0223	NLA15680	NMB0673	NMC0622	NGK_0377	NMCC_0627	99	97.1	95.3	100	98.5	96.6	97.3	putative periplasmic protein		Transport/membrane
NMA0872	NMO0558	GONO0222	NLA15690	NMB0672	NMC0621	NGK_0376	NMCC_0626	99.7	84.6	89.9	99.7	99.4	84.6	98.5	putative tetraacyldisaccharide kinase	lpxK	Transport/membrane
NMA0870	NMO0556	GONO0220	NLA15710	NMB0671	NMC0620	NGK_0374	NMCC_0624	99.8	98.4	99.1	99.8	99.5	98.4	99.3	putative malate oxidoreductase	maeA	Intermediary metabolism
NMA0869	NMO0555	GONO0219	NLA15720	NMB0670	NMC0619	NGK_0373	NMCC_0623	97.6	96.6	85.9	96.6	99.5	96.6	97.1	putative thymidylate kinase	tmk	Intermediary metabolism
NMA0868	NMO0554	GONO0218	NLA15730	NMB0669	NMC0618	NGK_0372	NMCC_0622	98.8	93.2	88.8	98.8	99.4	97.6	99.1	putative aminodeoxychorismate lyase		Transport/membrane
NMA0867	NMO0553	GONO0217	NLA15740	NMB0668	NMC0617	NGK_0371	NMCC_0621	91.6	95.3	86.3	94.2	93.7	95.3	88.9	putative anhydro-N-acetylmuramyl-tripeptide amidase	ampD	Transport/membrane
NMA0866	NMO0552	GONO0216	NLA15750	NMB0667	NMC0615	NGK_0370	NMCC_0620	98.8	98.4	83.9	98.6	98.6	98.1	99.3	hypothetical protein		Unknown
NMA0865	NMO0551	GONO0215	NLA15760	NMB0666	NMC0614	NGK_0369	NMCC_0619	98.6	91.8	94.7	97.9	98.2	92.2	97.9	putative DNA ligase	ligA	Information transfer
NMA0864	NMO0550	GONO0214	NLA15770	NMB0665	NMC0613	NGK_0368	NMCC_0618	99.7	96.4	96.9	99	98.7	96.7	98.7	putative porphyrin oxidoreductase		Intermediary metabolism
NMA0862	NMO0549	GONO0213	NLA15790	NMB0663	NMC0612	NGK_0365	NMCC_0617	97.7	94.3	96	98.9	100	95.4	99.4	Neisserial surface protein A (NspA)	nspA	Transport/membrane
NMA0861	NMO0548	GONO0212	NLA15800	NMB0662	NMC0611	NGK_0364	NMCC_0616	98.4	93	96.1	98.4	98.4	93	98.4	putative ribonuclease		Synthesis/degradation of macromolecules
NMA0852	NMO0528	GONO0204	NLA15900	NMB0642	NMC0585	NGK_0359	NMCC_0590	94.7	94.1	94.1	97.4	97.4	94.1	97.4	putative nucleoside triphosphate pyrophosphohydrolase	ntpA	Intermediary metabolism
NMA0851	NMO0527	GONO0203	NLA15910	NMB0641	NMC0584	NGK_0358	NMCC_0589	98.9	97.7	98.3	98.9	98.9	97.7	98.9	putative inorganic pyrophosphatase	ppa	Intermediary metabolism
NMA0850	NMO0526	GONO0202	NLA15920	NMB0640	NMC0583	NGK_0357	NMCC_0588	100	88.3	94.8	98.7	100	89.6	98.7	hypothetical protein		Unknown
NMA0849	NMO0525	GONO0201	NLA15930	NMB0639	NMC0582	NGK_0356	NMCC_0587	96	93	93	92	100	93	92	conserved hypothetical protein		conserved hypothetical
NMA0848	NMO0524	GONO0200	NLA15940	NMB0638	NMC0581	NGK_0355	NMCC_0586	99.3	98.3	98.6	98.6	98.6	98.3	98.6	putative UTP--glucose-1-phosphate uridylyltransferase	galU	Intermediary metabolism
NMA0844	NMO0521	GONO0197	NLA15970	NMB0634	NMC0578	NGK_0350	NMCC_0582	99.7	98.8	86.1	99.7	99.7	98.8	99.7	major ferric iron binding protein	fbpA	Transport/membrane
NMA0843	NMO0520	GONO0196	NLA15980	NMB0633	NMC0577	NGK_0349	NMCC_0581	99.4	98.8	94.7	99.2	99.2	98.6	99.2	putative iron-uptake permease inner membrane protein	fbpB	Transport/membrane
NMA0842	NMO0519	GONO0195	NLA15990	NMB0632	NMC0576	NGK_0348	NMCC_0580	100	97.4	85.1	100	100	97.4	100	putative iron-uptake permease ATP-binding	fbpC	Transport/membrane
NMA0841	NMO0518	GONO0194	NLA16000	NMB0631	NMC0575	NGK_0347	NMCC_0579	99.4	97.8	97.8	99.2	99.6	97.8	99.4	putative phosphate acyltransferase		Degradation of small molecules
NMA0840	NMO0517	GONO0193	NLA16010	NMB0630	NMC0574	NGK_0344	NMCC_0578	97.6	97.2	97.6	96.7	98.1	97.2	96.7	putative imidazole-glycerol phosphate synthase amidotransferase component	hisH	Intermediary metabolism
NMA0839	NMO0516	GONO0192	NLA16020	NMB0629	NMC0573	NGK_0345	NMCC_0577	99.2	98	98.4	98.4	99.2	97.6	98.8	putative phosphoribosylformimino-5-aminoimidazole carboxamide ribotide isomerase	hisA	Intermediary metabolism
NMA0838	NMO0515	GONO0191	NLA16030	NMB0628	NMC0572	NGK_0343	NMCC_0576	99.2	98	98.8	98.4	98.8	98	98.4	putative imidazoleglycerol phosphate synthase subunit	hisF	Intermediary metabolism
NMA0837	NMO0514	GONO0190	NLA16040	NMB0627	NMC0571	NGK_0342	NMCC_0575	99.2	96.9	98.5	98.5	98.5	96.9	98.3	putative phosphoribosyl-AMP cyclohydrolase	hisI	Intermediary metabolism
NMA0836	NMO0513	GONO0189	NLA16050	NMB0626	NMC0570	NGK_0341	NMCC_0574	99.2	98.3	98.5	98.9	99.1	97.9	98.7	putative peptide chain release factor 3	prfC	Information transfer
NMA0833	NMO0512	GONO0188	NLA16080	NMB0625	NMC0569	NGK_0340	NMCC_0573	99.4	96.6	97.7	99.4	99.4	96	98.9	conserved hypothetical protein		conserved hypothetical
NMA0831	NMO0510	GONO0186	NLA16100	NMB0623	NMC0567	NGK_0338	NMCC_0571	99.2	97.9	97.1	98.2	99.2	98.2	98.7	putative polyamine permease substrate-binding protein		Transport/membrane
NMA0830	NMO0509	GONO0185	NLA16110	NMB0622	NMC0566	NGK_0336	NMCC_0570	100	98.1	99	98.6	100	98.6	99.5	outer-membrane lipoprotein carrier protein	lolA	Transport/membrane
NMA0829	NMO0508	GONO0184	NLA16120	NMB0621	NMC0565	NGK_0335	NMCC_0569	94.9	93.1	96.4	97.1	96.4	94.9	95.3	conserved hypothetical protein		conserved hypothetical
NMA0828	NMO0506	GONO0183	NLA16140	NMB0620	NMC0563	NGK_0334	NMCC_0568	88.2	91.4	80	95	95	90.9	96.8	putative phosphatase		Intermediary metabolism
NMA0827	NMO0505	GONO0182	NLA16150	NMB0619	NMC0562	NGK_0333	NMCC_0567	100	97.8	93.4	99.6	100	97.8	100	conserved hypothetical protein		conserved hypothetical
NMA0826	NMO0504	GONO0180	NLA16160	NMB0618	NMC0561	NGK_0330	NMCC_0566	99.5	97.7	99	99.1	99.4	97.9	99.9	putative phosphoenolpyruvate synthase	ppsA	Intermediary metabolism
NMA0825	NMO0503	GONO0179	NLA16170	NMB0617	NMC0560	NGK_0328	NMCC_0565	99.5	98.6	98.6	99.8	99.3	98.6	99.8	transcription termination factor	rho	Information transfer
NMA0820	NMO0500	GONO0178	NLA16180	NMB0615	NMC0557	NGK_0326	NMCC_0562	99.8	99.1	99.3	99.5	99.8	99.1	99.8	putative ammonium transporter	amtB	Transport/membrane
NMA0819	NMO0499	GONO0177	NLA16190	NMB0614	NMC0556	NGK_0325	NMCC_0560	95.4	93.7	94.2	95.1	99.1	94	100	putative oxidoreductase		Intermediary metabolism
NMA0818	NMO0498	GONO0176	NLA16200	NMB0612	NMC0555	NGK_0324	NMCC_0559	99	99	98	99.3	99.3	99	99	putative polyamine permease inner membrane protein		Transport/membrane
NMA0816	NMO0496	GONO0174	NLA16220	NMB0610	NMC0553	NGK_0322	NMCC_0557	99.2	98.7	98.1	98.9	99.5	98.2	99.5	putative polyamine permease ATP-binding protein		Transport/membrane
NMA0815	NMO0494	GONO0173	NLA16230	NMB0609	NMC0552	NGK_0320	NMCC_0556	100	100	100	100	100	100	100	putative 30S ribosomal protein S15	rpsO	Information transfer
NMA0813	NMO0493	GONO0172	NLA16250	NMB0608	NMC0551	NGK_0319	NMCC_0554	100	97.7	94.2	100	99.7	97.7	99.4	putative protein-export membrane protein	secF	cell processes
NMA0812	NMO0492	GONO0171	NLA16260	NMB0607	NMC0550	NGK_0318	NMCC_0553	99.2	97.7	95.9	99.5	98.9	97.6	98.9	putative protein-export membrane protein	secD	cell processes
NMA0811	NMO0491	GONO0170	NLA16270	NMB0606	NMC0549	NGK_0317	NMCC_0552	98.9	97.7	90.9	98.9	98.9	97.7	98.9	hypothetical membrane protein		Transport/membrane
NMA0810	NMO0490	GONO0169	NLA16280	NMB0605	NMC0548	NGK_0316	NMCC_0551	99.5	93	82.3	98.6	98.9	93.5	98.6	putative histone deacetylase family protein		Information transfer
NMA0808	NMO0489	GONO0168	NLA16290	NMB0604	NMC0547	NGK_0240	NMCC_0550	99.7	98.9	97.7	98.6	99.7	98.6	99.4	putative zinc-binding alcohol dehydrogenase		Degradation of small molecules
NMA0806	NMO0487	GONO0166	NLA16310	NMB0602	NMC0545	NGK_0238	NMCC_0548	100	96.3	96.2	99.1	100	96.3	100	HitA protein		Transport/membrane
NMA0804	NMO0485	GONO0164	NLA16330	NMB0600	NMC0543	NGK_0236	NMCC_0546	98.2	90.8	89	98.2	96.1	90.8	100	sec-independent protein translocase TatB		cell processes
NMA0803	NMO0484	GONO0163	NLA16340	NMB0599	NMC0542	NGK_0235	NMCC_0545	98.8	95.3	90.3	99.2	100	94.9	100	sec-independent protein translocase TatC	tatC	cell processes
NMA0802	NMO0483	GONO0162	NLA16350	NMB0598	NMC0541	NGK_0234	NMCC_0544	87.4	88.8	89.3	90.3	95.9	88.8	90.7	Maf-like protein		Transport/membrane
NMA0801	NMO0482	GONO0161	NLA16360	NMB0597	NMC0540	NGK_0233	NMCC_0543	98.3	94.9	94.9	99.1	98.3	94.9	97.4	putative membrane protein		Transport/membrane
NMA0800	NMO0481	GONO0160	NLA16370	NMB0596	NMC0539	NGK_0232	NMCC_0542	97.8	94.7	96.7	98.3	98.5	94.7	98	putative integral membrane protein		Transport/membrane
NMA0798	NMO0480	GONO0159	NLA16380	NMB0595	NMC0537	NGK_0231	NMCC_0541	100	100	96.9	100	100	100	100	putative two-component system regulator		Regulation/signal transduction
NMA0797	NMO0479	GONO0158	NLA16390	NMB0594	NMC0536	NGK_0230	NMCC_0540	99.8	95.3	94.2	99.8	99.6	95.3	99.8	putative two-component system sensor kinase		Regulation/signal transduction
NMA0795	NMO0477	GONO0157	NLA16410	NMB0592	NMC0534	NGK_0226	NMCC_0538	100	100	95.1	100	100	100	100	30S ribosomal protein S16	rpsP	Information transfer
NMA0794	NMO0476	GONO0156	NLA16420	NMB0591	NMC0533	NGK_0225	NMCC_0537	98.8	94.7	85.2	98.2	98.8	94.4	98.8	putative 16S rRNA processing protein	rimM	Information transfer
NMA0793	NMO0475	GONO0155	NLA16430	NMB0590	NMC0532	NGK_0224	NMCC_0536	100	96.4	90.4	98.4	96.8	96.4	99.2	tRNA (guanine-N1)-methyltransferase	trmD	Information transfer
NMA0792	NMO0474	GONO0154	NLA16440	NMB0589	NMC0531	NGK_0223	NMCC_0535	99.2	99.2	100	99.2	99.2	99.2	100	50S ribosomal protein L19	rplS	Information transfer
NMA0790	NMO0472	GONO0152	NLA16460	NMB0587	NMC0529	NGK_0221	NMCC_0533	98.3	93.1	94.5	98.3	97.9	92.8	99.6	putative ABC-transporter membrane protein		Transport/membrane
NMA0789	NMO0471	GONO0151	NLA16470	NMB0586	NMC0528	NGK_0220	NMCC_0532	96.8	95.8	97.1	96.4	97.4	95.1	98.1	putative periplasmic binding protein		Transport/membrane
NMA0766	NMO0464	GONO1271	NLA16500	NMB0581	NMC0523	NGK_1643	NMCC_0527	98.4	96.7	97.5	97.8	98.2	96.7	97.6	putative electron transfer flavoprotein-ubiquinone oxidoreductase		Energy metabolism
NMA0760	NMO0459	GONO1275	NLA16580	NMB0576	NMC0518	NGK_1655	NMCC_0522	99.3	97.8	98.3	98.1	100	97.8	99.8	glutamyl-tRNA reductase	hemA	Intermediary metabolism
NMA0759	NMO0458	GONO1276	NLA16590	NMB0575	NMC0517	NGK_1656	NMCC_0521	98.4	93	94.5	97.7	100	93.8	95.3	putative glycine cleavage system component H	gcvH	Degradation of small molecules
NMA0758	NMO0457	GONO1278	NLA16600	NMB0574	NMC0516	NGK_1659	NMCC_0520	99.5	96.7	97.3	97.8	99.7	96.4	98.4	putative aminomethyltransferase	gcvT	Degradation of small molecules
NMA0755	NMO0455	GONO1280	NLA16620	NMB0572	NMC0514	NGK_1663	NMCC_0518	98.5	97.5	81.3	99	96	97.5	99	hypothetical protein		Unknown
NMA0754	NMO0454	GONO1281	NLA16630	NMB0571	NMC0513	NGK_1664	NMCC_0517	99.2	98.3	97.5	99.2	100	98.3	99.2	putative membrane protein		Transport/membrane
NMA0753	NMO0453	GONO1282	NLA16640	NMB0570	NMC0512	NGK_1666	NMCC_0516	100	98.5	97.5	99.6	99.6	98.5	99.2	putative membrane protein		Transport/membrane
NMA0752	NMO0452	GONO1284	NLA16650	NMB0569	NMC0510	NGK_1668	NMCC_0515	98.2	96.2	95.3	97.8	97.5	96.2	96.4	putative Na(+)-translocating NADH-ubiquinone reductase subunit A	nqrA	Transport/membrane
NMA0751	NMO0451	GONO1285	NLA16660	NMB0568	NMC0509	NGK_1669	NMCC_0514	99	99	98.8	98.5	99	99	99	putative Na(+)-translocating NADH-ubiquinone reductase subunit B	nqrB	Transport/membrane
NMA0750	NMO0450	GONO1286	NLA16670	NMB0567	NMC0508	NGK_1670	NMCC_0513	98.8	99.2	99.2	99.2	99.6	99.2	98.1	putative Na(+)-translocating NADH-ubiquinone reductase subunit C	nqrC	Transport/membrane
NMA0749	NMO0449	GONO1287	NLA16680	NMB0566	NMC0507	NGK_1671	NMCC_0512	99.5	100	100	99.5	99.5	100	99.5	putative Na(+)-translocating NADH-ubiquinone reductase subunit D	nqrD	Transport/membrane
NMA0748	NMO0448	GONO1288	NLA16690	NMB0565	NMC0506	NGK_1672	NMCC_0511	99	99.5	99.5	98.5	99	99.5	99	putative Na(+)-translocating NADH-ubiquinone reductase subunit E	nqrE	Transport/membrane
NMA0747	NMO0447	GONO1289	NLA16700	NMB0564	NMC0505	NGK_1673	NMCC_0510	100	97.8	98.5	99.8	100	98.3	100	putative Na(+)-translocating NADH-ubiquinone reductase subunit F	nqrF	Transport/membrane
NMA0746	NMO0446	GONO1291	NLA16710	NMB0563	NMC0504	NGK_1675	NMCC_0509	98.9	95.7	97.4	98.9	98.9	95.7	99.4	putative thiamine biosynthesis protein	apbE	Intermediary metabolism
NMA0745	NMO0445	GONO1292	NLA16720	NMB0562	NMC0503	NGK_1676	NMCC_0508	98.6	98.6	98.6	100	98.6	98.6	98.6	putative periplasmic protein		Transport/membrane
NMA0744	NMO0444	GONO1293	NLA16730	NMB0561	NMC0502	NGK_1677	NMCC_0507	100	99.5	98.4	100	100	100	100	probable heat shock protein	grpE	cell processes
NMA0742	NMO0443	GONO1294	NLA16740	NMB0560	NMC0501	NGK_1679	NMCC_0506	99.3	97.8	96.7	100	100	97.8	100	putative serine acetyltransferase	cysE	Intermediary metabolism
NMA0741	NMO0442	GONO1295	NLA16750	NMB0559	NMC0500	NGK_1681	NMCC_0505	97.8	97.6	96.8	98	99	97.2	99.6	putative ubiquinone biosynthesis protein		Intermediary metabolism
NMA0738	NMO0438	GONO1297	NLA16780	NMB0556	NMC0497	NGK_1685	NMCC_0502	100	98.7	92.1	99.6	97.8	98.7	100	putative transcriptional regulator		Information transfer
NMA0737	NMO0437	GONO1298	NLA16790	NMB0555	NMC0496	NGK_1687	NMCC_0501	97.8	92.2	96.7	97.8	98.9	92.2	98.9	hypothetical protein		Unknown
NMA0736	NMO0436	GONO1299	NLA16800	NMB0554	NMC0495	NGK_1689	NMCC_0500	97.8	98.9	98.9	97.7	98.3	98.7	98.9	putative chaperone protein	dnaK	cell processes
NMA0731	NMO0433	GONO1306	NLA16870	NMB0551	NMC0491	NGK_1698	NMCC_0493	97	94.9	96	96	96	94.6	96.2	putative primosomal protein N	priA	Information transfer
NMA0730	NMO0432	GONO1307	NLA16890	NMB0550	NMC0490	NGK_1699	NMCC_0492	99.6	99.2	93.5	100	93.6	99.2	100	putative thiol:disulphide interchange protein		Information transfer
NMA0729	NMO0431	GONO1308	NLA16900	NMB0549	NMC0489	NGK_1700	NMCC_0491	99.5	97.8	97.8	99.2	99.4	98	99.7	Macrolide export ATP-binding/permease protein MacB		Transport/membrane
NMA0728	NMO0430	GONO1309	NLA16910	NMB0548	NMC0488	NGK_1701	NMCC_0490	99.2	97.2	96.9	98.5	98.2	96.9	98.7	putative periplasmic protein		Transport/membrane
NMA0726	NMO0429	GONO1310	NLA16920	NMB0547	NMC0487	NGK_1702	NMCC_0489	87.6	83.7	87.6	87.6	86	82.9	85.3	putative pilin		Transport/membrane
NMA0724	NMO0427	GONO1312	NLA16940	NMB0545	NMC0484	NGK_1703	NMCC_0486	97.2	95.8	97.1	97.7	97.2	96.1	98	conserved hypothetical protein		conserved hypothetical
NMA0723	NMO0426	GONO1317	NLA16960	NMB0544	NMC0483	NGK_1708	NMCC_0485	99.6	93.7	98.3	98.8	98.8	93.9	99.6	udp-2,3-diacylglucosamine hydrolase (ec 3.6.1.-)	lpxH	Intermediary metabolism
NMA0722	NMO0425	GONO1318	NLA16970	NMB0543	NMC0482	NGK_1709	NMCC_0484	99.8	99.4	97.9	100	99.8	99.4	99.8	putative l-lactate permease		Transport/membrane
NMA0721	NMO0424	GONO1319	NLA16980	NMB0542	NMC0481	NGK_1710	NMCC_0483	100	95.5	94	97	100	95.5	100	hypothetical protein		Unknown
NMA0719	NMO0422	GONO1321	NLA17000	NMB0540	NMC0479	NGK_1713	NMCC_0481	98	98.5	98.2	97.7	99	98.7	98.5	putative aspartate aminotransferase	aspC	Intermediary metabolism
NMA0718	NMO0421	GONO0131	NLA17010	NMB0539	NMC0478	NGK_0193	NMCC_0478	98.1	94.2	96.1	99.7	98.4	94.5	99	putative porphobilinogen deaminase	hemC	Intermediary metabolism
NMA0716	NMO0419	GONO0129	NLA17030	NMB0537	NMC0476	NGK_0191	NMCC_0477	96	97.4	98.2	98.2	96.7	97.4	98.2	conserved hypothetical protein		conserved hypothetical
NMA0715	NMO0418	GONO0128	NLA17040	NMB0536	NMC0475	NGK_0190	NMCC_0476	97.6	98	98.9	97.2	97.6	98.3	99.1	Na+/H+ antiporter		Transport/membrane
NMA0711	NMO0415	GONO0124	NLA17060	NMB0533	NMC0472	NGK_0185	NMCC_0472	99.5	97.6	98.6	99.5	99.5	98.6	99.5	putative endonuclease III	nth	Information transfer
NMA0710	NMO0414	GONO0123	NLA17070	NMB0532	NMC0471	NGK_0184	NMCC_0471	99.6	97	90.8	98.6	99.6	97	99.2	putative periplasmic serine protease		Synthesis/degradation of macromolecules
NMA0709	NMO0413	GONO0121	NLA17080	NMB0531	NMC0470	NGK_0182	NMCC_0470	99	97.6	93.9	98.6	99.4	97.3	98.6	Na+/H+ antiporter		Transport/membrane
NMA0708	NMO0412	GONO0120	NLA17090	NMB0530	NMC0469	NGK_0181	NMCC_0468	95	93.6	95.6	95.3	94.2	91.7	97	putative hexosaminidase		Intermediary metabolism
NMA0704	NMO0409	GONO0117	NLA17130	NMB0527	NMC0466	NGK_0177	NMCC_0464	99.3	95.7	96.4	99.3	99.3	96.4	95	putative 6-pyruvoyl tetrahydrobiopterin synthase		Intermediary metabolism
NMA0703	NMO0408	GONO0116	NLA17140	NMB0526	NMC0465	NGK_0176	NMCC_0463	98.8	96.5	89.6	98.3	97.7	96.5	98.8	conserved hypothetical protein		conserved hypothetical
NMA0702	NMO0407	GONO0115	NLA17150	NMB0525	NMC0464	NGK_0175	NMCC_0462	98.6	93.3	92.7	99.1	99.1	95.4	98.6	queuosine biosynthesis protein QueC (ec 3.5.-.-)		Intermediary metabolism
NMA0700	NMO0405	GONO0113	NLA17180	NMB0524	NMC0462	NGK_0173	NMCC_0461	99.5	94.1	69.2	99.5	99.5	94.1	100	putative ribonuclease BN		Synthesis/degradation of macromolecules
NMA0676	NMO0389	GONO0105	NLA17200	NMB1787	NMC0434	NGK_0164	NMCC_0439	98.8	96.3	94.8	97.4	99.1	96.5	98.6	putative N-acetyl-gamma-glutamyl-phosphate reductase	argC	Intermediary metabolism
NMA0675	NMO0388	GONO0104	NLA17210	NMB1788	NMC0433	NGK_0162	NMCC_0438	97.5	97.6	98.4	99.9	98.2	97.6	99.6	putative DNA helicase	recG	Information transfer
NMA0674	NMO0387	GONO0103	NLA17220	NMB1789	NMC0432	NGK_0161	NMCC_0437	98	97.3	98	99.3	98.6	97.3	98.6	putative protein-export protein	secB	Synthesis/degradation of macromolecules
NMA0673	NMO0386	GONO0101	NLA17230	NMB1790	NMC0431	NGK_0160	NMCC_0436	98.8	97.6	100	98.8	98.8	97.6	98.8	putative glutaredoxin		Intermediary metabolism
NMA0672	NMO0385	GONO0100	NLA17240	NMB1791	NMC0430	NGK_0158	NMCC_0435	100	99.4	98.2	99.8	99.8	99.6	100	putative ribonuclease		Synthesis/degradation of macromolecules
NMA0666	NMO0381	GONO0096	NLA17340	NMB1796	NMC0426	NGK_0152	NMCC_0432	100	98.8	95.2	99.5	100	98.9	100	putative oxidoreductase		Intermediary metabolism
NMA0665	NMO0380	GONO0095	NLA17350	NMB1797	NMC0425	NGK_0151	NMCC_0431	99.6	97.2	94.7	98.5	99.6	97.2	99.8	putative peptidase		Transport/membrane
NMA0663	NMO0378	GONO0094	NLA17360	NMB1799	NMC0422	NGK_0150	NMCC_0428	98.7	96.9	98.5	99	99	96.9	99.5	putative S-adenosylmethionine synthetase	metK	Intermediary metabolism
NMA0662	NMO0377	GONO0093	NLA17370	NMB1801	NMC0421	NGK_0148	NMCC_0427	98.7	94	89.4	99.7	99.7	94	97.7	putative acyltransferase		Transport/membrane
NMA0660	NMO0375	GONO0091	NLA17390	NMB1803	NMC0418	NGK_0146	NMCC_0425	100	99.2	90.4	99.7	98.7	99.2	100	putative cytochrome C assembly protein		Energy metabolism
NMA0659	NMO0374	GONO0090	NLA17400	NMB1804	NMC0417	NGK_0145	NMCC_0424	100	97.4	92	100	99.1	97.2	99.5	putative cytochrome C biogenesis protein		Energy metabolism
NMA0658	NMO0373	GONO0089	NLA17410	NMB1805	NMC0416	NGK_0144	NMCC_0423	99.5	99.5	92.7	100	100	99.5	100	putative cytochrome C	cyc	Energy metabolism
NMA0656	NMO0372	GONO0088	NLA17420	NMB1806	NMC0415	NGK_0143	NMCC_0422	100	98.6	93	98.6	100	98.6	100	putative GTP-binding protein		Regulation/signal transduction
NMA0655	NMO0371	GONO0087	NLA17430	NMB1807	NMC0414	NGK_0142	NMCC_0421	100	97.4	92.9	100	99.7	97.2	99.9	penicillin-binding protein 1	ponA	Transport/membrane
NMA0654	NMO0370	GONO0086	NLA17440	NMB1808	NMC0412	NGK_0141	NMCC_0420	98.4	95.1	95.4	98.7	98.7	95.1	98.7	putative pilus assembly protein	pilM	Transport/membrane
NMA0653	NMO0369	GONO0085	NLA17450	NMB1809	NMC0411	NGK_0140	NMCC_0419	100	98	97.5	100	99.5	97	100	putative pilus assembly protein	pilN	Transport/membrane
NMA0652	NMO0368	GONO0084	NLA17460	NMB1810	NMC0410	NGK_0139	NMCC_0418	100	98.6	87.7	100	100	99.1	100	pilus assembly protein	pilO	Transport/membrane
NMA0651	NMO0367	GONO0083	NLA17470	NMB1811	NMC0409	NGK_0138	NMCC_0417	100	98.3	85.1	100	100	98.7	99.4	pilus assembly protein	pilP	Transport/membrane
NMA0650	NMO0366	GONO0082	NLA17480	NMB1812	NMC0408	NGK_0137	NMCC_0416	99.9	92.4	87.5	98.3	77.4	93.6	100	pilus secretin	pilQ	Transport/membrane
NMA0648	NMO0365	GONO0081	NLA17490	NMB1813	NMC0407	NGK_0132	NMCC_0415	100	98.8	95.3	100	99.4	98.8	100	putative shikimate kinase	aroK	Intermediary metabolism
NMA0647	NMO0364	GONO0080	NLA17500	NMB1814	NMC0406	NGK_0131	NMCC_0414	95.5	96.9	92.2	96.9	96.9	96.9	99.2	3-dehydroquinate synthase	aroB	Intermediary metabolism
NMA0646	NMO0363	GONO0079	NLA17510	NMB1815	NMC0405	NGK_0128	NMCC_0413	96.8	95	97.5	96.4	96.4	94.9	95.7	YafJ	yafJ	Intermediary metabolism
NMA0645	NMO0362	GONO0078	NLA17520	NMB1816	NMC0404	NGK_0127	NMCC_0412	97.4	87.3	75.3	99.4	94.8	88.9	99.4	transcriptional repressor NrdR	nrdR	Information transfer
NMA0644	NMO0361	GONO0077	NLA17530	NMB1817	NMC0403	NGK_0126	NMCC_0411	94.9	95.7	91.6	94.9	97.3	95.6	100	putative diaminohydroxyphosphoribosylaminopyrimidine deaminase/phosphoribosylaminouracil reductase	ribD	Intermediary metabolism
NMA0643	NMO0360	GONO0076	NLA17540	NMB1818	NMC0402	NGK_0125	NMCC_0410	99.2	96.6	97.9	97.9	97.7	96.6	97.9	putative lipopolysaccharide biosynthesis translocase		Transport/membrane
NMA0638	NMO0356	GONO0072	NLA17590	NMB1821	NMC0397	NGK_0122	NMCC_0404	94.9	93.4	95.7	95.1	97.7	93.6	94.9	pilin glycosylation protein	pglC	Transport/membrane
NMA0637	NMO0355	GONO0071	NLA17600	NMB1822	NMC0396	NGK_0121	NMCC_0403	96.2	91	89.9	96.7	97.3	90.9	96.2	pilin glycosylation protein	pglD	Transport/membrane
NMA0636	NMO0354	GONO0070	NLA17610	NMB1823	NMC0395	NGK_0120	NMCC_0402	95.1	95.6	97	96.5	97	95.3	97	putative valine--pyruvate aminotransferase	avtA	Intermediary metabolism
NMA0635	NMO0353	GONO0069	NLA17620	NMB1824	NMC0394	NGK_0119	NMCC_0401	98.2	94.6	97.5	97.5	96.8	94.2	98.2	conserved hypothetical protein		conserved hypothetical
NMA0634	NMO0352	GONO0068	NLA17630	NMB1825	NMC0392	NGK_0117	NMCC_0400	93.8	93.8	97.1	89.2	90.8	93.8	93.8	hypothetical protein		Unknown
NMA0632	NMO0349	GONO0066	NLA17650	NMB1827	NMC0389	NGK_0113	NMCC_0398	98.6	97.2	97.7	98.1	98.9	97.1	98.1	putative DNA polymerase III, alpha subunit	dnaE	Information transfer
NMA0624	NMO0330	GONO0062	NLA17740	NMB1831	NMC0385	NGK_0106	NMCC_0391	99.7	97.5	98.1	100	100	97.5	97.2	lytB protein	lytB	Intermediary metabolism
NMA0622	NMO0328	GONO0059	NLA17760	NMB1833	NMC0383	NGK_0100	NMCC_0389	97.1	97.2	97.5	96.9	97.8	97	97.5	putative isoleucyl-tRNA synthetase	ileS	Information transfer
NMA0621	NMO0327	GONO0058	NLA17770	NMB1834	NMC0382	NGK_0098	NMCC_0388	97.2	95.4	93.8	96.1	97.2	95.9	95.6	putative riboflavin kinase/FMN adenylyltransferase	ribF	Intermediary metabolism
NMA0398	NMO0128	GONO1657	NLA17790	NMB2039	NMC2020	NGK_2459	NMCC_0158	94.8	68.2	74	92.4	61.8	68.8	93.7	Por	por	Transport/membrane
NMA0402	NMO0131	GONO1656	NLA17810	NMB2036	NMC2017	NGK_2460	NMCC_0161	98.1	93.6	88.4	97.7	98.5	95.1	97	tRNA pseudouridine synthase	truA	Information transfer
NMA0620	NMO0326	GONO0057	NLA17820	NMB1835	NMC0381	NGK_0091	NMCC_0387	98.1	96.1	97.7	98.4	98.1	96.1	98.4	putative tyrosyl-tRNA synthetase	tyrS	Information transfer
NMA0618	NMO0324	GONO0054	NLA17840	NMB1838	NMC0379	NGK_0087	NMCC_0384	99.2	98.3	98.9	100	99.7	98.3	99.2	conserved hypothetical protein		conserved hypothetical
NMA0617	NMO0323	GONO0053	NLA17860	NMB1839	NMC0378	NGK_0086	NMCC_0383	97.8	98	97.7	99.5	97.1	97.8	99.1	putative formate-tetrahydrofolate ligase	fhs	Intermediary metabolism
NMA0615	NMO0321	GONO0052	NLA17880	NMB1841	NMC0376	NGK_0084	NMCC_0381	96.5	95.7	91.8	98.7	98.7	95.7	98.7	putative sugar-phosphate nucleotidyl transferase		Transport/membrane
NMA0614	NMO0320	GONO0051	NLA17890	NMB1842	NMC0375	NGK_0083	NMCC_0380	96.4	98.8	91	99.4	98.8	98.8	100	putative NADH:FMN oxidoreductase		Intermediary metabolism
NMA0613	NMO0319	GONO0050	NLA17900	NMB1843	NMC0374	NGK_0082	NMCC_0379	99.3	98.4	93.8	100	99.3	98.6	100	putative marR-family transcriptional regulator		Information transfer
NMA0612	NMO0318	GONO0049	NLA17920	NMB1845	NMC0373	NGK_0080	NMCC_0378	99.4	94.7	94.1	98.8	97.6	94.7	97.6	putative periplasmic thioredoxin		Transport/membrane
NMA0611	NMO0317	GONO0048	NLA17930	NMB1846	NMC0372	NGK_0079	NMCC_0376	95.8	94.7	96.4	98.6	98.9	95.5	98.9	hypothetical protein		Unknown
NMA0608	NMO0316	GONO0045	NLA17950	NMB1849	NMC0370	NGK_0067	NMCC_0373	99.5	97.3	98.9	99.2	99.5	97.6	99.7	carbamoyl phosphate synthase small subunit	carA	Intermediary metabolism
NMA0605	NMO0314	GONO0044	NLA17970	NMB1852	NMC0366	NGK_0065	NMCC_0370	100	91.5	93.8	90.7	95.3	91.5	97.7	conserved hypothetical protein		conserved hypothetical
NMA0601	NMO0310	GONO1341	NLA18000	NMB1856	NMC0362	NGK_1740	NMCC_0366	99.3	95.3	97.7	99	99.3	95.3	99.3	putative lysR-family transcriptional regulator		Regulation/signal transduction
NMA0600	NMO0309	GONO1340	NLA18010	NMB1857	NMC0361	NGK_1739	NMCC_0365	99.5	95.8	94.8	99.5	99.5	95.8	99	conserved hypothetical protein		conserved hypothetical
NMA0599	NMO0308	GONO0041	NLA18020	NMB1859	NMC0360	NGK_0059	NMCC_0363	98.6	96.2	96.8	98	98	96.5	98.8	putative S-adenosylmethionine:tRNA ribosyltransferase-isomerase	queA	Information transfer
NMA0597	NMO0306	GONO0039	NLA18040	NMB1860	NMC0358	NGK_0057	NMCC_0361	98.7	98	98	100	99.3	98	98.7	putative acetyl-CoA carboxylase biotin carboxyl carrier protein	accB	Intermediary metabolism
NMA0596	NMO0305	GONO0038	NLA18050	NMB1861	NMC0357	NGK_0056	NMCC_0360	97.6	94.3	96.2	97.4	97.4	94	97.4	putative acetyl-CoA carboxylase biotin carboxyl carrier protein	accC	Intermediary metabolism
NMA0595	NMO0304	GONO0037	NLA18070	NMB1862	NMC0356	NGK_0055	NMCC_0359	96.6	93.9	94.9	96.6	97.3	94.6	94.9	putative ribosomal protein L11 methyltransferase	prmA	Information transfer
NMA0594	NMO0303	GONO0036	NLA18080	NMB1863	NMC0355	NGK_0054	NMCC_0358	97.9	97.3	97.3	96.8	97.9	97.3	98.4	putative oligoribonuclease	orn	Synthesis/degradation of macromolecules
NMA0592	NMO0302	GONO0035	NLA18090	NMB1864	NMC0354	NGK_0050	NMCC_0357	96	94.1	96.7	96.9	98.6	93.9	98.1	putative glutamate-1-semialdehyde 2,1-aminomutase	hemL	Intermediary metabolism
NMA0590	NMO0300	GONO0033	NLA18110	NMB1866	NMC0353	NGK_0047	NMCC_0355	99.3	98.9	97.5	99.1	99.5	99.1	99.1	conserved hypothetical protein		conserved hypothetical
NMA0589	NMO0299	GONO0032	NLA18120	NMB1867	NMC0352	NGK_0044	NMCC_0354	99.2	97.2	95	98.6	97.3	97.3	98.4	putative 1-deoxyxylulose-5-phosphate synthase	dxs	Intermediary metabolism
NMA0588	NMO0298	GONO0031	NLA18130	NMB1868	NMC0351	NGK_0043	NMCC_0353	98.4	96.1	94	90.2	98	96.1	98.4	putative integrase/recombinase	xerC	IS, phage-related functions and prophage
NMA0587	NMO0297	GONO0030	NLA18140	NMB1869	NMC0350	NGK_0042	NMCC_0352	100	98.9	98.6	99.2	100	98.9	99.4	putative fructose-1,6-bisphosphate aldolase	fba	Energy metabolism
NMA0585	NMO0295	GONO0028	NLA18160	NMB1871	NMC0348	NGK_0040	NMCC_0350	94.2	91.5	96.4	92	96.4	91.5	96.4	putative peptidase		Transport/membrane
NMA0584	NMO0294	GONO0027	NLA18170	NMB1872	NMC0347	NGK_0039	NMCC_0349	97.9	88.4	91.8	97.9	93.8	88.4	92.5	putative acetyltransferase		Intermediary metabolism
NMA0583	NMO0293	GONO0026	NLA18180	NMB1873	NMC0346	NGK_0038	NMCC_0348	93.5	91.8	92.2	93.5	90.9	92.2	82.4	hypothetical protein		Unknown
NMA0582	NMO0292	GONO0025	NLA18190	NMB1874	NMC0345	NGK_0037	NMCC_0347	99.5	98.1	98.6	100	100	98.6	99.5	putative orotate phosphoribosyltransferase	pyrE	Intermediary metabolism
NMA0581	NMO0291	GONO0024	NLA18200	NMB1875	NMC0344	NGK_0036	NMCC_0346	98.6	89	91.7	98.6	95.1	89	97.2	hypothetical protein		Unknown
NMA0580	NMO0290	GONO0023	NLA18210	NMB1876	NMC0343	NGK_0035	NMCC_0345	97.2	95.2	95.4	98.4	97.9	95.6	97.7	putative acetylglutamate synthase	argA	Intermediary metabolism
NMA0579	NMO0289	GONO0022	NLA18220	NMB1877	NMC0342	NGK_0034	NMCC_0344	96	95.2	96.6	97.9	96.9	95.2	96.6	putative prolyl endopeptidase		Synthesis/degradation of macromolecules
NMA0573	NMO0284	GONO0016	NLA18230	NMB1884	NMC0337	NGK_0027	NMCC_0337	91.6	95.3	97.2	91.6	92.5	95.3	91.6	conserved hypothetical protein		conserved hypothetical
NMA0572	NMO0283	GONO0015	NLA18240	NMB1885	NMC0336	NGK_0026	NMCC_0336	96.8	91.7	90.4	97.2	97.7	91.3	98.2	putative protein-L-isoaspartate O-methyltransferase		Information transfer
NMA0571	NMO0282	GONO0014	NLA18250	NMB1886	NMC0335	NGK_0025	NMCC_0335	97.6	92.6	96	97	99.4	93.6	99.4	conserved hypothetical protein		conserved hypothetical
NMA0570	NMO0281	GONO0013	NLA18260	NMB1887	NMC0334	NGK_0023	NMCC_0334	100	99.2	98	98.8	100	99.2	100	putative triosephosphate isomerase	tpi	Energy metabolism
NMA0569	NMO0280	GONO0012	NLA18270	NMB1888	NMC0333	NGK_0022	NMCC_0333	100	97.4	89.2	100	98.3	97.4	98.3	putative protein-export integral membrane protein	secG	cell processes
NMA0559	NMO0273	GONO0005	NLA18340	NMB1897	NMC0326	NGK_0009	NMCC_0323	92.7	92.1	92	92.6	92.5	92	92.7	putative leucyl-tRNA synthetase	leuS	Information transfer
NMA0556	NMO0271	GONO0004	NLA18360	NMB1899	NMC0324	NGK_0005	NMCC_0321	90.5	91.8	87.1	95.9	99.3	91.8	96.5	putative periplasmic protein		Transport/membrane
NMA0555	NMO0270	GONO0003	NLA18370	NMB1900	NMC0323	NGK_0004	NMCC_0320	100	96.9	95	97.2	99.7	96.9	97.4	polyphosphate kinase	ppk	Intermediary metabolism
NMA0552	NMO0267	GONO0001	NLA18460	NMB1903	NMC0320	NGK_0001	NMCC_0317	98.1	98.8	83.7	98.6	98.1	98.8	98.1	putative chromosomal replication initiator protein	dnaA	Information transfer
NMA0550	NMO0265	GONO2001	NLA18470	NMB1905	NMC0318	NGK_2662	NMCC_0315	100	99.2	84.3	98.3	98.3	99.2	97.3	putative ribonuclease P protein component	rnpA	Synthesis/degradation of macromolecules
NMA0548	NMO0263	GONO1998	NLA18490	NMB1907	NMC0316	NGK_2658	NMCC_0313	98	96.3	93.2	98.9	98.9	96.1	99.8	putative integral membrane protein		Transport/membrane
NMA0547	NMO0262	GONO1997	NLA18500	NMB1908	NMC0315	NGK_2657	NMCC_0312	98.3	90.9	94.1	95.4	95.4	90.7	94.5	conserved hypothetical protein		conserved hypothetical
NMA0544	NMO0260	GONO1993	NLA18530	NMB1911	NMC0312	NGK_2654	NMCC_0309	100	96.6	93.2	98.3	98.3	96.6	98.3	50S ribosomal protein L32	rpmF	Information transfer
NMA0543	NMO0259	GONO1992	NLA18540	NMB1912	NMC0311	NGK_2653	NMCC_0308	100	94.9	93.7	98.3	98.9	94.9	98.9	hypothetical protein		Unknown
NMA0542	NMO0258	GONO1991	NLA18550	NMB1913	NMC0310	NGK_2652	NMCC_0307	99.4	94.3	94.9	98	97.4	94.9	97.3	putative fatty acid/phospholipid biosynthesis protein	plsX	Intermediary metabolism
NMA0538	NMO0255	GONO1989	NLA18610	NMB1916	NMC0307	NGK_2647	NMCC_0303	98.8	97.5	97.2	98.8	98.4	97.5	98.4	putative 3-oxoacyl-[acyl-carrier-protein] synthase III	fabH	Intermediary metabolism
NMA0536	NMO0253	GONO1987	NLA18630	NMB1918	NMC0305	NGK_2645	NMCC_0301	96.4	95.1	97.7	97.4	97.7	95.8	97.1	putative malonyl CoA-acyl carrier protein transacylase	fabD	Intermediary metabolism
NMA0535	NMO0252	GONO1986	NLA18640	NMB1919	NMC0304	NGK_2644	NMCC_0300	99.5	98.2	98.9	99	99.8	97.7	99.8	putative ABC transporter ATP-binding protein		Transport/membrane
NMA0534	NMO0251	GONO1985	NLA18660	NMB1920	NMC0303	NGK_2643	NMCC_0299	98.7	98.8	99	98.3	99.6	98.7	98.1	putative GMP synthetase	guaA	Intermediary metabolism
NMA0533	NMO0250	GONO1984	NLA18670	NMB1921	NMC0302	NGK_2642	NMCC_0298	96.8	96	99.2	98	96.8	96	97.2	putative 3-oxoacyl-[acyl-carrier protein] reductase	fabG	Intermediary metabolism
NMA0529	NMO0245	GONO1982	NLA18690	NMB1924	NMC1898	NGK_2639	NMCC_0294	99.6	99.6	99.2	99.6	99.2	99.6	99.2	Inositol monophosphatase family protein		Intermediary metabolism
NMA0528	NMO0244	GONO1981	NLA18700	NMB1925	NMC1899	NGK_2638	NMCC_0293	97.9	95.4	94.6	97.1	96.7	95	96.7	conserved hypothetical protein		conserved hypothetical
NMA0523	NMO0240	GONO1977	NLA18740	NMB1930	NMC1903	NGK_2629	NMCC_0288	97.7	95.5	95.9	96.2	96.8	95.1	97.1	putative glycyl-tRNA synthetase beta subunit	glyS	Information transfer
NMA0521	NMO0238	GONO1976	NLA18760	NMB1932	NMC1904	NGK_2628	NMCC_0286	99.7	98	98.3	100	98.3	98	100	glycyl-tRNA synthetase alpha chain	glyQ	Information transfer
NMA0520	NMO0237	GONO1975	NLA18770	NMB1933	NMC1905	NGK_2627	NMCC_0285	96.4	96.4	93.6	97.1	96.4	97	97.9	ATP synthase epsilon chain	atpC	Energy metabolism
NMA0519	NMO0236	GONO1974	NLA18780	NMB1934	NMC1906	NGK_2626	NMCC_0284	99.4	98.9	98.5	99.4	99.6	98.9	99.6	ATP synthase beta chain	atpD	Energy metabolism
NMA0518	NMO0235	GONO1973	NLA18790	NMB1935	NMC1907	NGK_2625	NMCC_0283	99.7	99.3	89	99.3	99.3	99	99.7	ATP synthase gamma chain	atpG	Energy metabolism
NMA0517	NMO0234	GONO1972	NLA18800	NMB1936	NMC1908	NGK_2624	NMCC_0282	99.8	99	98.1	99.6	99.6	99.1	99.8	ATP synthase alpha chain	atpA	Energy metabolism
NMA0516	NMO0233	GONO1971	NLA18810	NMB1937	NMC1909	NGK_2623	NMCC_0281	99.4	99.4	70.6	98.9	99.4	98.2	99.4	ATP synthase delta chain	atpH	Energy metabolism
NMA0515	NMO0232	GONO1970	NLA18820	NMB1938	NMC1910	NGK_2622	NMCC_0280	100	98.7	91.7	100	100	98.7	100	ATP synthase B chain	atpF	Energy metabolism
NMA0514	NMO0231	GONO1969	NLA18830	NMB1939	NMC1911	NGK_2621	NMCC_0279	100	100	97.5	100	100	98.6	100	ATP synthase C chain	atpE	Energy metabolism
NMA0513	NMO0230	GONO1968	NLA18840	NMB1940	NMC1912	NGK_2620	NMCC_0278	100	98.3	99.7	100	100	99	99.7	ATP synthase A chain	atpB	Energy metabolism
NMA0512	NMO0229	GONO1967	NLA18850	NMB1941	NMC1913	NGK_2619	NMCC_0277	100	97.4	99.1	99.1	100	98.3	100	putative ATP synthase I	atpI	Energy metabolism
NMA0508	NMO0227	GONO1965	NLA18860	NMB1944	NMC1915	NGK_2617	NMCC_0272	99.7	99	97.2	97.6	99.7	99	97.6	putative chromosome segregation protein		cell processes
NMA0506	NMO0225	GONO1963	NLA18880	NMB1946	NMC1917	NGK_2614	NMCC_0271	99.3	97.2	98.3	99.7	99.3	97.2	100	outer membrane lipoprotein GNA1946		Transport/membrane
NMA0504	NMO0223	GONO1961	NLA18910	NMB1948	NMC1919	NGK_2611	NMCC_0269	98.8	98.4	98.4	98.8	98.4	98.4	98.4	putative ABC transport ATP-binding subunit		Transport/membrane
NMA0503	NMO0222	GONO1959	NLA18930	NMB1949	NMC1920	NGK_2609	NMCC_0267	96.9	95.6	95.5	97.9	96.9	97.5	98.2	putative transglycosylase		Transport/membrane
NMA0502	NMO0221	GONO1958	NLA18940	NMB1950	NMC1921	NGK_2608	NMCC_0266	100	100	100	100	100	100	100	30S ribosomal protein S21	rpsU	Information transfer
NMA0501	NMO0220	GONO1957	NLA18950	NMB1951	NMC1922	NGK_2607	NMCC_0265	99.3	95.3	98.6	97.3	98.5	95.9	98	hypothetical protein		Unknown
NMA0498	NMO0217	GONO1954	NLA18970	NMB1953	NMC1925	NGK_2604	NMCC_0262	99.5	98	99	99.5	99.5	98	99.5	putative regulator of pilE expression	regF	Regulation/signal transduction
NMA0497	NMO0216	GONO1953	NLA18980	NMB1954	NMC1926	NGK_2603	NMCC_0261	98.9	97.5	98.6	98.2	98.6	97.5	98.6	putative inner membrane protein		Transport/membrane
NMA0496	NMO0215	GONO1952	NLA18990	NMB1955	NMC1927	NGK_1696	NMCC_0260	98.6	93.9	97.2	97.1	99.5	55.2	99	Cadmium resistance protein		Transport/membrane
NMA0495	NMO0214	GONO1951	NLA19000	NMB1956	NMC1928	NGK_2600	NMCC_0259	100	97.2	98.6	100	100	97.2	100	50S ribosomal protein L31	rpmE	Information transfer
NMA0489	NMO0209	GONO1945	NLA19050	NMB1962	NMC1934	NGK_2594	NMCC_0253	100	87	78.3	94.6	90	88	100	hypothetical protein		Unknown
NMA0488	NMO0208	GONO1944	NLA19060	NMB1963	NMC1935	NGK_2593	NMCC_0252	98.5	92.9	89.8	98	99.5	92.9	99.5	putative periplasmic transport protein		Transport/membrane
NMA0487	NMO0207	GONO1943	NLA19070	NMB1964	NMC1936	NGK_2592	NMCC_0251	96.4	99.4	94.5	100	97.5	99.4	99.4	putative outer membrane transport protein		Transport/membrane
NMA0486	NMO0206	GONO1942	NLA19080	NMB1965	NMC1937	NGK_2591	NMCC_0250	100	97.7	100	100	99.2	97.7	99.6	putative ABC transport inner membrane subunit		Transport/membrane
NMA0485	NMO0205	GONO1941	NLA19090	NMB1966	NMC1938	NGK_2589	NMCC_0249	98.9	99	98.6	98.5	98.6	98.8	98.5	putative ABC transport ATP-binding protein		Transport/membrane
NMA0477	NMO0198	GONO1939	NLA19140	NMB1970	NMC1944	NGK_2583	NMCC_0243	90.7	89	87.3	96.8	98	88.8	90.8	hypothetical periplasmic protein		Transport/membrane
NMA0476	NMO0197	GONO1938	NLA19140	NMB1971	NMC1945	NGK_2582	NMCC_0242	98.8	78.8	99	98.8	98.6	78.8	99.2	hypothetical periplasmic protein		Transport/membrane
NMA0454	NMO0196	GONO1935	NLA19170	NMB1987	NMC1962	NGK_2577	NMCC_0220	98.7	97.5	98.7	99.3	98.7	97.5	99.3	probable thiophene and furan oxidation protein	thdF	cell processes
NMA0462	NMO0191	GONO1931	NLA19210	NMB1982	NMC1957	NGK_2570	NMCC_0231	98.2	95.3	90.2	98.6	96.3	95.2	97.3	DNA polymerase I	polA	Information transfer
NMA0463	NMO0190	GONO1930	NLA19220	NMB1981	NMC1956	NGK_2568	NMCC_0232	98.8	95.2	99.4	99.4	98.8	95.2	97	s-ribosylhomocysteine lyase	luxS	Intermediary metabolism
NMA0466	NMO0187	GONO1928	NLA19240	NMB1978	NMC1954	NGK_2566	NMCC_0235	96.3	99.1	94.4	97.2	98.1	99.1	99.1	protein CyaY	cyaY	cell processes
NMA0467	NMO0186	GONO1927	NLA19250	NMB1977	NMC1953	NGK_2565	NMCC_0236	94.6	96.4	94.6	96.4	100	94.6	100	putative lipoprotein		Transport/membrane
NMA0468	NMO0185	GONO1926	NLA19260	NMB1976	NMC1952	NGK_2564	NMCC_0237	98	95.6	97	97.3	97.8	94.8	98.3	diaminopimelate decarboxylase	lysA	Intermediary metabolism
NMA0470	NMO0184	GONO1924	NLA19280	NMB1975	NMC1951	NGK_2562	NMCC_0238	99.8	96.9	97.5	99.8	99.6	96.9	99.4	putative sodium-dependent inner membrane transport protein		Transport/membrane
NMA0473	NMO0181	GONO1923	NLA19290	NMB1972	NMC1948	NGK_2559	NMCC_0241	99.3	99.1	99.4	99.3	100	98.9	99.4	chaperonin 60kD subunit	groEL	cell processes
NMA0472	NMO0182	GONO1922	NLA19300	NMB1973	NMC1949	NGK_2558	NMCC_0240	100	99	100	99	100	99	100	chaperonin 10 Kd subunit	groES	cell processes
NMA0453	NMO0179	GONO1921	NLA19310	NMB1988	NMC1963	NGK_2557	NMCC_0216	92.3	95	90.9	97.3	95.9	92.2	91.4	iron-regulated outer membrane protein FetA	fetA	Transport/membrane
NMA0452	NMO0178	GONO1920	NLA19320	NMB1989	NMC1964	NGK_2555	NMCC_0215	98.1	96.3	96.9	98.4	97.8	96.6	97.8	putative membrane transport solute-binding protein	fetB	Transport/membrane
NMA0451	NMO0176	GONO1919	NLA19330	NMB1990	NMC1965	NGK_2553	NMCC_0214	95.7	95	96.9	95.7	96.4	96	97.5	putative inner membrane transport protein		Transport/membrane
NMA0450	NMO0175	GONO1918	NLA19340	NMB1991	NMC1966	NGK_2552	NMCC_0213	95.9	96.5	96.5	97.1	94.6	96.5	97.8	putative inner membrane transport protein		Transport/membrane
NMA0449	NMO0174	GONO1917	NLA19350	NMB1992	NMC1967	NGK_2551	NMCC_0212	75.6	79.7	80.8	80.3	83.3	80.2	78	conserved hypothetical protein		conserved hypothetical
NMA0448	NMO0173	GONO1916	NLA19360	NMB1993	NMC1968	NGK_2550	NMCC_0211	98.8	98.8	87.3	90.9	98.4	98.8	85.3	putative ABC transporter ATP-binding subunit		Transport/membrane
NMA0447	NMO0172	GONO1069	NLA19370	NMB1995	NMC1971	NGK_1969	NMCC_0210	100	99.1	99.1	98.2	99.1	99.1	100	nitrogen regulatory protein P-II 1	glnB	Intermediary metabolism
NMA0445	NMO0171	GONO1070	NLA19380	NMB1996	NMC1972	NGK_1970	NMCC_0209	97.8	91	91.8	97.8	98.2	91	96.7	phophoribosylformylglycinamidine synthase	purL	Intermediary metabolism
NMA0444	NMO0170	GONO1074	NLA19390	NMB1997	NMC1973	NGK_1974	NMCC_0208	94.4	97.2	94.8	94.8	94.4	98	94.8	putative hydroxyacylglutathione hydrolase		Intermediary metabolism
NMA0442	NMO0168	GONO1075	NLA19400	NMB1999	NMC1976	NGK_1975	NMCC_0206	95.9	95.9	96.9	99.2	97.1	95.7	96.1	putative magnesium transporter	mgtE	Transport/membrane
NMA0441	NMO0167	GONO1076	NLA19410	NMB2000	NMC1977	NGK_1976	NMCC_0205	98	96	96	99	97.6	96.4	97.6	33 kda chaperonin (heat shock protein 33 homolog) (hsp33)	hslO	cell processes
NMA0440	NMO0166	GONO1077	NLA19420	NMB2001	NMC1978	NGK_1977	NMCC_0204	89.3	76.5	61.8	89.3	89.6	77.5	88.7	genome-derived neisseria antigen (GNA2001)		Transport/membrane
NMA0439	NMO0165	GONO1078	NLA19430	NMB2002	NMC1979	NGK_1978	NMCC_0203	100	97.2	91.5	100	100	97.2	100	hypothetical protein		Unknown
NMA0437	NMO0163	GONO1079	NLA19440	NMB2003	NMC1980	NGK_1979	NMCC_0201	99.1	99.1	82.5	98.2	98.2	99.1	99.1	putative LrgA		Transport/membrane
NMA0436	NMO0162	GONO1080	NLA19450	NMB2004	NMC1981	NGK_1980	NMCC_0200	100	97.8	97.4	99.6	98.7	97.4	99.1	putative LrgB		Transport/membrane
NMA0435	NMO0161	GONO1081	NLA19460	NMB2005	NMC1982	NGK_1981	NMCC_0199	99.3	98.5	93.1	100	99.3	98.8	99	arginine biosynthesis bifunctional protein	argJ	Intermediary metabolism
NMA0434	NMO0160	GONO1082	NLA19470	NMB2006	NMC1983	NGK_1982	NMCC_0198	100	95.9	89.1	100	99.3	95.7	99.5	putative chloride channel protein		Transport/membrane
NMA0433	NMO0159	GONO1083	NLA19480	NMB2007	NMC1984	NGK_1983	NMCC_0197	96.1	97	97.4	97.4	98.5	97.2	96.8	ATP-dependent DNA helicase		Information transfer
NMA0430	NMO0156	GONO1086	NLA19520	NMB2011	NMC1987	NGK_1988	NMCC_0194	89	87	88.8	84.3	88	87	84.7	putative DNA helicase		Information transfer
NMA2189	NMO1741	GONO1547	NLA19590	NMB0296	NMC1882	NGK_2097	NMCC_1849	98.1	97.8	98.9	98.5	98.1	97.8	99.6	Cytochrome c assembly protein		Transport/membrane
NMA2190	NMO1742	GONO1548	NLA19600	NMB0295	NMC1883	NGK_2098	NMCC_1850	98	97.1	95.8	98.5	97.6	97.4	99.1	signal recognition particle protein	ffh	cell processes
NMA2196	NMO1747	GONO1553	NLA19630	NMB0291	NMC1890	NGK_2103	NMCC_1855	100	100	96.2	100	100	100	100	conserved hypothetical inner membrane protein		Transport/membrane
NMA2197	NMO1748	GONO1554	NLA19640	NMB0290	NMC1891	NGK_2104	NMCC_1856	100	98.3	95.4	98.7	99.3	98.3	99.3	probable LysR-family transcriptional regulator		Information transfer
NMA2198	NMO1749	GONO1555	NLA19650	NMB0289	NMC1892	NGK_2105	NMCC_1857	97.7	94.4	94.2	98.5	97.9	94.2	97.9	deoxyribodopyrimidine photolyase	phr	Information transfer
NMA2200	NMO1751	GONO1556	NLA19750	NMB0287	NMC0293	NGK_2106	NMCC_1858	97.1	96.5	97.3	96.9	96.9	96.4	96.9	probable ATP-dependent DNA helicase	dinG	Information transfer
NMA2201	NMO1752	GONO1557	NLA19760	NMB0286	NMC0292	NGK_2107	NMCC_1859	99.5	97	96.6	99	99.5	96.6	100	conserved hypothetical protein		conserved hypothetical
NMA2202	NMO1753	GONO1558	NLA19770	NMB0285	NMC0291	NGK_2108	NMCC_1860	98.9	95.5	94.4	99.5	99	94.9	100	putative inner membrane trans-acylase protein (pseudogene)		pseudogenes
NMA2203	NMO1754	GONO1559	NLA19790	NMB0284	NMC0290	NGK_2109	NMCC_1861	98	97.6	96.9	99.6	96.1	96.7	97.6	adenylosuccinate lyase	purB	Intermediary metabolism
NMA2204	NMO1755	GONO1560	NLA19800	NMB0283	NMC0289	NGK_2110	NMCC_1862	99	95.2	97.1	99	99	96.2	98.5	conserved hypothetical protein		conserved hypothetical
NMA2205	NMO1756	GONO1561	NLA19810	NMB0282	NMC0288	NGK_2112	NMCC_1863	99.8	93.1	94.7	97.4	97.4	93.1	98.1	ribonuclease II-related protein		Synthesis/degradation of macromolecules
NMA2206	NMO1758	GONO1562	NLA19830	NMB0281	NMC0276	NGK_2113	NMCC_1864	98	88.2	80.1	98	86.9	88.5	99.7	putative peptidyl-prolyl cis-trans isomerase		Information transfer
NMA2207	NMO1759	GONO1563	NLA19840	NMB0280	NMC0275	NGK_2114	NMCC_1865	98.6	90	89.5	98.2	98.6	89.6	99.7	putative outer membrane solvent tolerance protein		cell processes
NMA2208	NMO1760	GONO1564	NLA19850	NMB0279	NMC0274	NGK_2115	NMCC_1866	97	96.7	98.2	97.6	98.5	96.7	97.6	conserved hypothetical protein		conserved hypothetical
NMA2209	NMO1761	GONO1565	NLA19860	NMB0278	NMC0273	NGK_2116	NMCC_1867	98.3	96.6	97	98.7	99.6	97.4	97.4	putative thiol:disulphide interchange protein		cell processes
NMA2210	NMO1762	GONO1566	NLA19870	NMB0277	NMC0272	NGK_2118	NMCC_1868	96.7	94.7	96.3	96.7	97.1	94.7	98.8	putative inner membrane protein		Transport/membrane
NMA2211	NMO1763	GONO1567	NLA19880	NMB0276	NMC0271	NGK_2119	NMCC_1869	93.7	92.2	95.3	95.6	95.9	92.5	95.9	conserved hypothetical protein		conserved hypothetical
NMA2212	NMO1764	GONO1569	NLA19890	NMB0275	NMC0270	NGK_2120	NMCC_1870	97.7	95.4	97.7	97.3	98.8	95	96.2	indole-3-glycerol phosphate synthase	trpC	Intermediary metabolism
NMA2213	NMO1765	GONO1570	NLA19900	NMB0274	NMC0269	NGK_2121	NMCC_1871	96.9	95.6	96.7	99	97.1	95.4	97.8	ATP-dependent DNA helicase	recQ	Information transfer
NMA2215	NMO1766	GONO1572	NLA19930	NMB0271	NMC0265	NGK_2123	NMCC_1874	93.9	91.2	97.3	96.2	94.3	91.6	94.7	conserved hypothetical protein		conserved hypothetical
NMA2218	NMO1769	GONO1575	NLA19960	NMB0268	NMC0262	NGK_2126	NMCC_1877	98.7	96.8	99.4	99.4	100	96.8	100	putative tRNA/rRNA methyltransferase		Information transfer
NMA2219	NMO1770	GONO1576	NLA19970	NMB0267	NMC0261	NGK_2127	NMCC_1878	95.4	90.4	92.9	96.2	94.6	90.4	94.6	putative periplasmic protein		Transport/membrane
NMA2220	NMO1771	GONO1577	NLA19980	NMB0266	NMC0260	NGK_2128	NMCC_1879	91.7	94.4	95.4	94.4	99.2	94.4	98.1	hypothetical protein		Unknown
NMA2221	NMO1772	GONO1578	NLA19990	NMB0265	NMC0259	NGK_2129	NMCC_1880	96.9	96.9	95.4	98.5	99	96.9	99	Holliday junction DNA helicase	ruvA	Information transfer
NMA2223	NMO1774	GONO1580	NLA20000	NMB0264	NMC0258	NGK_2131	NMCC_1882	98.5	96.9	97.9	98.9	97.9	96.9	98.5	putative ABC transporter		Transport/membrane
NMA2224	NMO1775	GONO1581	NLA20010	NMB0263	NMC0257	NGK_2132	NMCC_1883	98	97.1	95.8	98.7	98	97.4	99.7	putative ATP-binding protein		Intermediary metabolism
NMA2226	NMO1777	GONO1583	NLA20030	NMB0261	NMC0255	NGK_2134	NMCC_1885	96.3	94	94.6	94.6	95	94.3	94	geranyltranstransferase	ispA	Intermediary metabolism
NMA2228	NMO1779	GONO1585	NLA20060	NMB0259	NMC0253	NGK_2136	NMCC_1887	97.9	96.7	93.8	95.4	99.2	96.5	99.2	NADH dehydrogenase chain N	nuoN	Energy metabolism
NMA2229	NMO1780	GONO1586	NLA20070	NMB0258	NMC0252	NGK_2137	NMCC_1888	98.4	98	97.8	97.8	98.6	98	99	NADH dehydrogenase chain M	nuoM	Energy metabolism
NMA0002	NMO1782	GONO1588	NLA20080	NMB0257	NMC0251	NGK_2142	NMCC_1891	97.8	98.2	98.1	98.7	97.5	98.7	99.6	NADH dehydrogenase I chain L	nuoL	Energy metabolism
NMA0005	NMO1784	GONO1589	NLA20090	NMB0254	NMC0248	NGK_2143	NMCC_1894	97	100	100	100	100	100	97	NADH dehydrogenase I chain K	nuoK	Energy metabolism
NMA0006	NMO1785	GONO1590	NLA20100	NMB0253	NMC0247	NGK_2144	NMCC_1895	95.5	93.7	94.6	99.1	96.4	93.7	94.2	NADH dehydrogenase I chain J	nuoJ	Energy metabolism
NMA0008	NMO1786	GONO1591	NLA20110	NMB0251	NMC0246	NGK_2145	NMCC_1896	100	100	99.4	100	100	100	100	NADH dehydrogenase I chain I	nuoI	Energy metabolism
NMA0009	NMO1787	GONO1592	NLA20130	NMB0250	NMC0245	NGK_2146	NMCC_1897	98.3	98	99.2	98.3	99.2	98	99.4	NADH dehydrogenase I chain H	nuoH	Energy metabolism
NMA0010	NMO1788	GONO1593	NLA20140	NMB0249	NMC0244	NGK_2147	NMCC_1898	96	97.2	97.9	96.4	97.5	97.2	99.9	NADH dehydrogenase I chain G	nuoG	Energy metabolism
NMA0014	NMO1792	GONO1594	NLA20150	NMB0246	NMC0242	NGK_2148	NMCC_1900	99.5	99.1	98.6	99.3	99.1	99.1	98.8	NADH dehydrogenase I chain F	nuoF	Energy metabolism
NMA0015	NMO1793	GONO1595	NLA20170	NMB0245	NMC0241	NGK_2149	NMCC_1901	96.8	96.8	98.1	97.5	96.2	96.8	96.2	NADH dehydrogenase I chain E	nuoE	Energy metabolism
NMA0016	NMO1794	GONO1596	NLA20180	NMB0244	NMC0240	NGK_2150	NMCC_1902	99.8	99	99.8	99.5	99.5	99	98.8	NADH dehydrogenase I chain D	nuoD	Energy metabolism
NMA0017	NMO1795	GONO1597	NLA20190	NMB0243	NMC0239	NGK_2151	NMCC_1903	99.5	97	97.5	97	97	97	98.5	NADH dehydrogenase I chain C	nuoC	Energy metabolism
NMA0019	NMO1797	GONO1599	NLA20210	NMB0241	NMC0237	NGK_2153	NMCC_1905	99.2	97.5	96.6	99.2	99.2	100	100	NADH dehydrogenase I chain A	nuoA	Energy metabolism
NMA0305	NMO0047	GONO1801	NLA20220	NMB2127	NMC2103	NGK_2281	NMCC_2085	99.1	99.1	96.6	99.4	98.2	99.1	98.3	putative protease		Synthesis/degradation of macromolecules
NMA0304	NMO0046	GONO1800	NLA20230	NMB2128	NMC2104	NGK_2282	NMCC_2086	94	93.6	96.2	94.4	95.9	93.6	94.7	conserved hypothetical protein		conserved hypothetical
NMA0303	NMO0045	GONO1799	NLA20240	NMB2129	NMC2106	NGK_2284	NMCC_2087	98.7	98.9	98.2	98.2	98.2	98.9	98.7	argininosuccinate synthase	argG	Intermediary metabolism
NMA0299	NMO0042	GONO1796	NLA20270	NMB2132	NMC2109	NGK_2289	NMCC_2089	83.4	72.9	80.4	77.2	100	71.7	71.6	putative lipoprotein GNA2132		Transport/membrane
NMA0298	NMO0041	GONO1795	NLA20280	NMB2133	NMC2110	NGK_2291	NMCC_2090	99	99.3	99	98	99.8	99.3	99.3	putative symport protein		Transport/membrane
NMA0296	NMO0040	GONO1794	NLA20290	NMB2134	NMC2112	NGK_2293	NMCC_2091	99	99	98.5	98.7	99.8	98.7	98.9	putative outer membrane protein		Transport/membrane
NMA0295	NMO0039	GONO1793	NLA20300	NMB2135	NMC2113	NGK_2294	NMCC_2092	98.8	96.4	97.2	99.3	99.1	96.4	97.2	putative periplasmic protein		Transport/membrane
NMA0222	NMO0038	GONO1792	NLA20310	NMB2136	NMC2114	NGK_2296	NMCC_2095	99.2	99.2	99.2	99.2	98.8	99.2	99.8	putative peptide transporter		Transport/membrane
NMA0224	NMO0037	GONO1789	NLA20320	NMB2138	NMC2116	NGK_2300	NMCC_2097	99.5	98.9	99.2	99.5	99.7	98.9	99.4	peptide chain release factor 2	prfB	Information transfer
NMA0225	NMO0036	GONO1788	NLA20330	NMB2139	NMC2118	NGK_2302	NMCC_2098	99.7	96.3	97.3	99	99	96.3	99.7	possible lipoprotein		Transport/membrane
NMA0226	NMO0035	GONO1787	NLA20340	NMB2140	NMC2119	NGK_2303	NMCC_2099	100	98.7	98	99.3	100	98.7	100	putative integral membrane protein		Transport/membrane
NMA0227	NMO0034	GONO1786	NLA20350	NMB2141	NMC2120	NGK_2304	NMCC_2100	100	86.6	95.1	100	100	95.1	100	putative periplasmic protein		Transport/membrane
NMA0228	NMO0033	GONO1785	NLA20360	NMB2142	NMC2121	NGK_2305	NMCC_2101	99.6	97.9	96.8	98.6	100	97.9	100	conserved hypothetical protein		conserved hypothetical
NMA0229	NMO0032	GONO1784	NLA20370	NMB2143	NMC2122	NGK_2306	NMCC_2102	98.4	94.4	94	96	98.4	94.8	100	conserved hypothetical protein		conserved hypothetical
NMA0230	NMO0031	GONO1783	NLA20380	NMB2144	NMC2123	NGK_2307	NMCC_2103	100	99	98.5	99	99.5	99	100	putative ECF-family RNA polymerase sigma factor		Regulation/signal transduction
NMA0237	NMO0028	GONO1779	NLA20420	NMB2150	NMC2128	NGK_2311	NMCC_2108	99.5	92.5	95.5	100	100	92.5	100	conserved hypothetical protein		conserved hypothetical
NMA0238	NMO0027	GONO1778	NLA20430	NMB2151	NMC2129	NGK_2312	NMCC_2110	96.9	94.6	93.9	99.1	98.8	94.3	99.3	phosphoribosylamine--glycine ligase	purD	Intermediary metabolism
NMA0241	NMO0024	GONO1776	NLA20460	NMB2154	NMC2132	NGK_2315	NMCC_2113	96.1	93.6	96.1	96.5	96.1	93.6	95.8	electron transfer flavoprotein alpha-subunit	etfA	Energy metabolism
NMA0243	NMO0022	GONO1774	NLA20480	NMB2156	NMC2134	NGK_2317	NMCC_2115	97.2	91	92.5	96.9	98.4	91	96.3	lipopolysaccharide heptosyltransferase I		Transport/membrane
NMA0244	NMO0021	GONO1773	NLA20490	NMB2157	NMC2135	NGK_2318	NMCC_2116	96.2	93.8	94.8	94.3	97.2	93.8	91.2	putative nicotinamidase	pncA	Intermediary metabolism
NMA0245	NMO0020	GONO1772	NLA20500	NMB2158	NMC2136	NGK_2319	NMCC_2117	99.1	96.5	93.8	96.9	99.1	96	98.2	conserved hypothetical protein		conserved hypothetical
NMA0246	NMO0018	GONO1771	NLA20510	NMB2159	NMC2137	NGK_2321	NMCC_2119	99.7	98.8	99.4	98.8	99.4	98.8	99.7	glyceraldehyde 3-phosphate dehydrogenase C		Energy metabolism
NMA0247	NMO0017	GONO1770	NLA20520	NMB2160	NMC2138	NGK_2322	NMCC_2120	97.5	95.5	83.5	98.6	99.8	95.4	96.8	DNA mismatch repair protein	mutS	Information transfer
NMA0249	NMO0015	GONO1767	NLA20540	NMB0002	NMC2140	NGK_2325	NMCC_0002	98.2	93.8	90.3	97.3	99.1	93.8	98.2	putative periplasmic protein		Transport/membrane
NMA0250	NMO0014	GONO1766	NLA20550	NMB0003	NMC2141	NGK_2326	NMCC_0003	96.8	95.5	96.8	97	96.8	95.7	98.3	glutamyl-tRNA synthetase	gltX	Information transfer
NMA0251	NMO0013	GONO1765	NLA20560	NMB0004	NMC2142	NGK_2327	NMCC_0004	98.1	99.1	95.9	97.7	98.6	99.1	99.1	putative periplasmic protein		Transport/membrane
NMA0252	NMO0012	GONO1764	NLA20570	NMB0005	NMC2143	NGK_2328	NMCC_0005	99.1	95.7	97.4	100	97.4	95.7	100	putative oxidoreductase		Intermediary metabolism
NMA0253	NMO0011	GONO1763	NLA20580	NMB0006	NMC2144	NGK_2329	NMCC_0006	96.9	95.6	94.4	96.3	95	95.6	99.4	Putative periplasmic thioredoxin		Energy metabolism
NMA0254	NMO0009	GONO1762	NLA20590	NMB0007	NMC2145	NGK_2331	NMCC_0007	99.5	98.1	96.3	99.1	97.7	98.1	100	ABC transporter ATP-binding protein	ftsE	Transport/membrane
NMA0255	NMO0008	GONO1761	NLA20600	NMB0008	NMC2146	NGK_2332	NMCC_0008	98.4	96.1	94.4	96.4	94.8	95.7	100	putative ABC transporter integral membrane protein		Transport/membrane
NMA0256	NMO0007	GONO1760	NLA20610	NMB0009	NMC2147	NGK_2333	NMCC_0009	100	98.8	98.8	96.3	96.3	100	95.1	BolA/YrbA family protein		cell processes
NMA0257	NMO0006	GONO1759	NLA20620	NMB0010	NMC2148	NGK_2334	NMCC_0010	97.4	97.9	98.5	96.3	97.4	97.7	98.5	phosphoglycerate kinase	pgk	Energy metabolism
NMA0258	NMO0005	GONO1758	NLA20630	NMB0011	NMC2149	NGK_2335	NMCC_0012	99.8	97.8	99.3	99.5	100	97.8	99	UDP-N-acetylglucosamine1-carboxyvinyltransferase	murA	Transport/membrane
NMA0259	NMO0004	GONO1757	NLA20640	NMB0012	NMC2150	NGK_2336	NMCC_0014	98.1	97.5	97.2	98.1	99.4	97.5	97.8	putative transmembrane transport protein		Transport/membrane
NMA0260	NMO0003	GONO1756	NLA20650	NMB0013	NMC2151	NGK_2337	NMCC_0015	99.3	95.3	96	98.7	97.3	94.6	97.3	putative integral membrane protein		Transport/membrane
NMA0261	NMO0002	GONO1755	NLA20660	NMB0014	NMC2152	NGK_2338	NMCC_0016	97.2	95.7	76.9	96.5	97.2	96.2	98.1	3-deoxy-D-manno-octulosonic-acid transferase	kdtA	Transport/membrane
NMA0262	NMO0001	GONO1754	NLA20670	NMB0015	NMC2153	NGK_2339	NMCC_0017	97.5	97.7	92.9	96.9	98.1	97.7	98.5	6-phosphogluconate dehydrogenase, decarboxylating	gnd	Energy metabolism
