# Supplementary material for: Independent evolution of the core and accessory gene sets in the genus Neisseria: insights gained from the genome of Neisseria lactamica isolate 020-06
Source: BMC Genomics. 2010 Nov 23;11:652. doi: 10.1186/1471-2164-11-652 (PMC3091772; doi:10.1186/1471-2164-11-652)
Supplement: Additional file 8 — CDSs absent from N. lactamica 020-06. [file 1471-2164-11-652-S8.XLS]

## Sheet: New annotation to add
Other queries
11510 and 11520 join pseudo-done OK? Or is this junk???
NL 6270 and 6280 joined to form one pseudo-OK?
/note="N-terminal similar to NMC1630, NMA1966, NMB1712, NGO1361" annotation OK?
NL 19570 and 19580 joined pseudo-OK?
NL 6890 joined with NL6890 to form pseudo-OK?
Join 12200 12210 to make one pseudo ?				not done
NL 9160 extended in line with NMB 0491 OK?
NL17310, NL17320, NL17330 are these fragments of one transmembrane protein?							not altered
NL18060 V. low GC unique to NL ???
CDS	add
NLA 6641	new cds	683209..683493		hypo protein in a, b, and g			added new CDS
NLA 15860 and 15870	join to form one protein stop codon in CDS				pseudo mafB		not altered
NLA 18461	new cds	1984006..1984140		/gene="rpmH"			added new CDS
				/product="50S ribosomal protein L34"
Note weird stuff	NLA7550 same position in genome as NMC1452 although according to annotation encodes 2 different proteins depending on frame (one present in NL,NG and B, other in A and C)

## Sheet: CDSs absent from Nla 020-06
CDS in Nme FAM18	Gene	function	Product	Nla 020-06	Nme Z2491	Nme MC58	Nme FAM18	Ngo FA1090
1342		cell processes	Cytolysin secretion abc transporter protein (putative)	absent	present	present	present	absent
1547	gpxA	cell processes	glutathione peroxidase	absent	present	present	present	absent
0651	iga	cell processes	IgA1 protease	absent	present	present	present	present
1454	virG	cell processes	Virulence associated protein (putative)	absent	present	present	present	not annotated
1560		cell processes	haemolysin (putative)	absent	present	present	present	present
1657		cell processes	Periplasmic type 1 secretory system protein (putative)	absent	present	present	present	absent
1658		cell processes	Periplasmic type 1 secretory system protein (putative)	absent	present	present	present	absent
1729		energy metabolism	Aconitate hydratase	absent	present	present	present	not annotated
1727		energy metabolism	Acetate kinase	absent	present	present	present	present
2066	cybB	energy metabolism	Cytochrome B561 (putative)	absent	present	present	present	absent
0331		Information transfer	DNA binding protein (putative)	absent	present	present	present	present
0202		Information transfer	Modification methylase (pseudogene)	absent	present	present	present	present
1997		Information transfer	pseudouridine synthase (putative)	absent	present	present	present	not annotated
0005		Transport/membrane	Membrane protein (putative)	absent	present-pseudogene	present	present	absent
0024		Transport/membrane	Inner membrane protein (putative)	absent	present	present	present	absent
0025	tspB	Transport/membrane	TspB	absent	present	present	present	present
0027		Transport/membrane	Inner membrane protein (putative)	absent	present	present	present	absent
0028		Transport/membrane	Inner periplasmic protein (putative)	absent	present	present	present	absent
0094		Transport/membrane	Inner membrane protein (putative)	absent	present	present	present	absent
0096		Transport/membrane	Lipoprotein (putative)	partial	partial	partial	present	present
0112		Transport/membrane	Inner membrane protein (putative)	absent	present	present	present	absent
0165		Transport/membrane	Inner membrane transport protein (putative)	absent	present	present	present	absent
0226		Transport/membrane	Inner membrane transport protein (putative)	absent	present	present	present	absent
0235		Transport/membrane	Inner membrane protein (putative)	absent	present	present	present	present
0236		Transport/membrane	Inner membrane protein (putative)	absent	present	present	present	present
0291		Transport/membrane	Inner membrane trans-acylase protein (putative)	pseudogene	present	present	present	absent
0294		Transport/membrane	Inner membrane thiol:disulphide protein (putative)	absent	present	present	present	absent
0349		Transport/membrane	Lipoprotein (putative)	absent	present	present	present	present
0437		Transport/membrane	Lipase (putative)	absent	present	present	present	present
0526		Transport/membrane	OMP (putative)	absent	present	present	present	absent
0666		Transport/membrane	integral membrane (putative)	absent	present	present	present	absent
0803		Transport/membrane	Membrane protein (putative)	absent	present	present	present	present
0824		Transport/membrane	Integral membrane protein (putative)	absent	present	present	present	present
0903	opaD	Transport/membrane	Opacity protein	absent	present	present	present	not annotated
0953		Transport/membrane	Integral membrane protein (putative)	absent	present	present	present	present
1082		Transport/membrane	Lipoprotein (putative)	absent	present	present	present	present
1115		Transport/membrane	Membrane protein (putative)	absent	present	present	present	present
1124		Transport/membrane	Membrane protein (putative)	absent	present	present	present	absent
1163		Transport/membrane	Integral membrane protein (putative)	absent	present	present	present	not annotated
1364	porA	Transport/membrane	Porin, class I outer membrane protein	absent	present	present	present	absent
1507		Transport/membrane	Integral membrane protein (putative)	absent	present	present	present	present
1551	opaB	Transport/membrane	Opacity protein	absent	present	present	present	absent?
1593		Transport/membrane	Integral membrane (putative)	absent	present	present	present	present
1637	mtrF	Transport/membrane	Integral membrane protein (putative)	pseudogene	present	present	present	present
1652		Transport/membrane	Integral membrane protein (putative)	absent	present	present	present	absent
1653		Transport/membrane	Membrane protein (putative)	absent	present	present	present	absent
1664		Transport/membrane	Integral membrane protein (putative)	absent	present	present	present	present
1665		Transport/membrane	Integral membrane protein (putative)	absent	present	present	present	not annotated
1750	dca	Transport/membrane	Putative integral membrane protein (pseudogene)	absent	pseudogene	pseudogene	pseudogene	dcaA-intact
1806		Transport/membrane	Outer membrane protein (putative)	absent	present	present	present	absent
1877	opcB	Transport/membrane	Outer membrane protein (pseudogene)	absent	present	present	present	absent
1943		Transport/membrane	Outer membrane peptidase (putative)	absent	present	present	present	not annotated
1986		Transport/membrane	Inner membrane protein (putative)	absent	present	present	present	present
0051	siaD	Transport/membrane	Alpha-2,9-polysialyltransferase	absent	a	present	present	absent
0052	siaC	Transport/membrane	N-acetylneuraminic acid synthetase	absent	a	present	present	absent
0053	siaB	Transport/membrane	Acylneuraminate cytidylyltransferase	absent	a	present	present	absent
0054	siaA	Transport/membrane	N-acetylglucosamine-6-phosphate 2-epimerase	absent	a	present	present	absent
0055	ctrA	Transport/membrane	Capsule polysaccharide export outer membrane protein	absent	present	present	present	absent
0056	ctrB	Transport/membrane	Capsule polysaccharide export inner-membrane protein	absent	present	present	present	absent
0057	ctrC	Transport/membrane	Capsule polysaccharide export inner-membrane protein	absent	present	present	present	absent
0058	ctrD	Transport/membrane	Capsule polysaccharide export ATP-binding protein CtrD	absent	present	present	present	absent
0066	lipA	Transport/membrane	Capsule polysaccharide modification protein	absent	present	present	present	absent
0067	lipB	Transport/membrane	Capsule polysaccharide modification protein	absent	present	present	present	absent
0444		Transport/membrane	Haemolysin (putative)	absent	present	present	present	absent
0785		Transport/membrane	Glycosyl transferase (putative)	absent	present	present	present	present
0956		Transport/membrane	Cell surface protein (putative)	absent	present	present	present	absent
1668		Transport/membrane	Cell surface protein (putative)	absent	present	present	present	present
1902	lgtA	Transport/membrane	Lacto-N-neotetraose biosynthesis glycosyl tranferase	pseudogene	present	present	present	not annotated
0371	pilC1	Transport/membrane	Pilus-associated protein	absent	present	present	present	present
0978	hsf	Transport/membrane	Surface fibril protein (putative)	absent	present	present	present	absent
0459		Transport/membrane	Periplasmic protein (putative)	absent	present	present	present	absent
0782		Transport/membrane	Periplasmic protein (putative)	absent	present	present	present	present
1339	sodC	Transport/membrane	Super oxide dismutase	absent	present	present	present	absent
0167		Transport/membrane	Amino acid transport protein (putative)	absent	present	present	present	present
0338		Transport/membrane	Ferric siderephore receptor protein (putative)	absent	present	present	present	present
0340	fetB2	Transport/membrane	Putative ferric enterobactin transporter binding protein	absent	present	present	present	present
1586	hmbR	Transport/membrane	Haemoglobin receptor	absent	present	present	present	not annotated
0474		Transport/membrane	Transmembrane hexose transporter (putative)	absent	present	present	present	present
2006	gntP	Transport/membrane	Gluconate permease (putative)	absent	present	present	present	present
0041		Transport/membrane	DNA transport competence protein (putative)	pseudogene	present	present	present	absent
0427		Transport/membrane	Transmembrane transport (putative)	absent	present	present	present	present
0439		Transport/membrane	Secretion protein (putative)	absent	present-pseudogene	present-pseudogene	present-pseudogene	present
0527	FrpC	Transport/membrane	Iron-regulated protein FrpC	absent	present	present	present	absent
1887		Transport/membrane	Ton-dependent receptor (putative)	absent	present	present	present	absent
2048		Transport/membrane	Permease (putative)	absent	present	present	present	present
2007		degradation of small molecules	Glucokinase (putative)	absent	present	present	present	present
0166	dadA	degradation of small molecules	D-amino acid dehydrogenase small subunit	absent	present	present	present	present
1680	speB	Intermediary metabolism	Agmanitase	absent	present	present	present	present
1682	speA	Intermediary metabolism	Arginine decarboxylase	absent	present	present	present	present
1778	galM	Intermediary metabolism	Aldose 1-epimerase (mutarotase)	absent	present	present	present	partial match-not annotated
1676	bioF	Intermediary metabolism	8-amino-7-oxononanoate synthase	absent	present	present	present	present
1018	ggt	Intermediary metabolism	Gamma-glutamyltranspeptidase	absent	present	present	present	present- not expressed
1732	prpC	Intermediary metabolism	Methylcitrate synthase	absent	present	present	present	present
1733	prpB	Intermediary metabolism	2-methylisocitrate lyase	absent	present	present	present	present
1929		Intermediary metabolism	Acetyltransferase (putative)	absent	present	present	present	present
2139		Intermediary metabolism	Acetyltransferase (putative)	absent	present	present	present	present
0016		conserved hypothetical	Hypothetical protein (conserved)	NLA0130-truncated-pseudogene	present	present	present	present
0029		conserved hypothetical	Hypothetical protein (conserved)	absent	present	present	present	absent
0068		conserved hypothetical	Hypothetical protein (conserved)	absent	present	present	present	absent
0111		conserved hypothetical	Hypothetical protein (conserved)	absent	present	present	present	absent
0225		conserved hypothetical	Hypothetical protein (conserved)	absent	present	present	present	absent
0227		conserved hypothetical	Hypothetical protein (conserved)	absent	present	present	present	absent
0228		conserved hypothetical	Hypothetical protein (conserved)	absent	present	present	present	absent
0229		conserved hypothetical	Hypothetical protein (conserved)	absent	present	present	present	absent
0249		conserved hypothetical	Hypothetical protein (conserved)	absent	present	present	present	absent
0367		conserved hypothetical	Hypothetical protein (conserved)	absent	present	present	present	absent
0667		conserved hypothetical	Hypothetical protein (conserved)	absent	present	present	present	present
0951		conserved hypothetical	Hypothetical protein (conserved)	absent	present	present	present	present
0952		conserved hypothetical	Hypothetical protein (conserved,?phage associated)	absent	present	present	present	present
1402		conserved hypothetical	Hypothetical protein (conserved)	absent	present	present	present	not annotated
1660		conserved hypothetical	Hypothetical protein (conserved)	absent	present	present	present	absent
1663		conserved hypothetical	Hypothetical protein (conserved)	absent	present	present	present	present
1674		conserved hypothetical	Hypothetical protein (conserved)	absent	present	present	present	present
1675		conserved hypothetical	Hypothetical protein (conserved)	absent	present	present	present	present
1701		conserved hypothetical	Hypothetical protein (conserved)	absent	present	present	present	absent
0095		unknown	Hypothetical protein	absent	present	present	present	absent
0243		unknown	Hypothetical protein	absent	present	present	present	present
0250		unknown	Hypothetical protein	absent	present	present	present	absent
0332		unknown	Hypothetical protein	absent	present	present	present	absent
0339		unknown	Hypothetical protein	absent	present	present	present	present
0435		unknown	Hypothetical protein	absent	present	present	present	present
0436		unknown	Hypothetical protein	absent	present	present	present	present
0438		unknown	Hypothetical protein	absent	present	present	present	present
0440		unknown	Hypothetical protein	absent	present	present	present	absent
0441		unknown	Hypothetical protein	absent	present	present	present	absent
0480		unknown	Hypothetical protein	absent	present	present	present	present
0626		unknown	Hypothetical protein	absent	present	present	present	present
0627		unknown	Hypothetical protein	absent	present	present	present	present
0665		unknown	Hypothetical protein	absent	present	present	present	present
0796		unknown	Hypothetical protein	absent	present	present	present	present
0798		unknown	Hypothetical protein	absent	present	present	present	present
0800		unknown	Hypothetical protein	absent	present	present	present	present
0801		unknown	Hypothetical protein	absent	present	present	present	present
0832		unknown	Hypothetical protein	absent	present	present	present	absent
0955		unknown	Hypothetical protein	absent	present	present	present	present
0972		unknown	Hypothetical protein	absent	present	present	present	absent
0996		unknown	Hypothetical protein	absent	present	present	present	absent
1005		unknown	Hypothetical protein	absent	present	present	present	absent
1057		unknown	Hypothetical protein	absent	present	present	present	absent
1083		unknown	Hypothetical protein	absent	present	present	present	partially match-not annotated
1199		unknown	Hypothetical protein	absent	present	present	present	not annotated
1325		unknown	Hypothetical protein	absent	present	present	present	absent
1357		unknown	Hypothetical protein	absent	present	present	present	present
1358		unknown	Hypothetical protein	absent	present	present	present	absent
1412		unknown	Hypothetical protein	absent	present	present	present	present
1452		unknown	Putative proline-rich repeat protein	absent	present	present	present	absent
1511		unknown	Hypothetical protein	absent	present	present	present	absent
1572		unknown	Hypothetical protein	absent	present	present	present	absent
1573		unknown	Hypothetical protein	absent	present	present	present	present (N-terminal match)
1621		unknown	Hypothetical protein	absent	present	present	present	absent
1662		unknown	Hypothetical protein	absent	present	present	present	present
1667		unknown	Hypothetical protein	absent	present	present	present	present
1702		unknown	Hypothetical protein	absent	present	present-pseudogene	present-pseudogene	absent
1728		unknown	Hypothetical protein	absent	present	present	present	not annotated
1875		unknown	Hypothetical protein	absent	present	present	present	not annotated
1876		unknown	Hypothetical protein	absent	present	present	present	absent
1879		unknown	Hypothetical protein	absent	present	present	present	absent
1914		unknown	Hypothetical protein	absent	present	present	present	absent
1958		unknown	Hypothetical protein	absent	present	present	present	not annotated
1994		unknown	Hypothetical protein	absent	present	present	present	absent
2018		unknown	Hypothetical protein	absent	present	present	present	absent
2019		unknown	Hypothetical protein	absent	present	present	present	absent
0684A		unknown	Hypothetical protein	absent	present	present	present	absent
0684a		unknown	Hypothetical protein	absent	present	present	present	absent
0341		Regulation/signal transduction	AraC family transcription regulatory protein	absent	present	present	present	present
1162		Regulation/signal transduction	Transcription regulator (putative)	absent	present	present	present	not annotated
1505		Regulation/signal transduction	Transcription regulator (putative)	absent	present	present	present	present
0428		Regulation/signal transduction	Putative two-component system response regulator	absent	present	present	present	absent
0429		Regulation/signal transduction	2 component system sensor kinase (putative)	absent	present	present	present	present
1527		Regulation/signal transduction	2 component response regulator (putative)	Larger protein in N. lactamica- appears to have 1053 bp insertion (NLA6810)	present	present	present	larger protein in Ngo-match to C-terminal of Nme
1805		conserved hypothetical	lipoprotein (putative)	absent	present	present	present	absent
0023		conserved hypothetical	Conserved hypothetical ATP binding protein (putative)	absent	present	present	present	absent
0950		IS, phage-related functions and prophage	Phage replication initiation protein (putative)	absent	present	present	present	present
0965		IS, phage-related functions and prophage	Phage related protein (putative)	absent	present	present	present	absent
0966		IS, phage-related functions and prophage	Phage related protein (putative)	absent	present	present	present	absent
0967		IS, phage-related functions and prophage	Amidase (putative)	absent	present	present	present	absent
0969		IS, phage-related functions and prophage	Phage related protein (putative)	absent	present	present	present	absent
0970		IS, phage-related functions and prophage	Phage related protein (putative)	absent	present	present	present	absent
0971		IS, phage-related functions and prophage	Phage related protein (putative)	absent	present	present	present	absent
0992		IS, phage-related functions and prophage	Phage integrase (putative)	absent	present	present	present	absent
1056		IS, phage-related functions and prophage	Phage related protein (putative)	absent	present	present	present	absent
1058		IS, phage-related functions and prophage	Phage tail fibre protein (putative)	absent	present	present	present	partially present-not annotated
1661		IS, phage-related functions and prophage	Phage protein (putative)	absent	present	present	present	not annotated
